# Supplementary material for: New structural insights into Fe2P2O7 – unravelling an unresolved dispute and three reversible phase transitions
Source: IUCrJ. 2025 Oct 9;12(Pt 6):670–82. doi: 10.1107/S2052252525007547 (PMC12573923; doi:10.1107/S2052252525007547)
Supplement: Supplementary file 1 [file m-12-00670-sup1.cif]

data_global
_publ_contact_author_address

;
Institute for Chemical Technologies and Analytics
Division of Applied Solid State Chemistry
TU Wien
Getreidemarkt 9/E164-05-1
A-1060 Vienna / Austria
;


# Loop of author details

loop_
_publ_author_name
_publ_author_address
_publ_author_footnote
_publ_author_email
'Weil, Matthias'
;
Institute for Chemical Technologies and Analytics
Division of Applied Solid State Chemistry
TU Wien
Getreidemarkt 9/E164-05-1
A-1060 Vienna / Austria
;
.
;
matthias.weil@tuwien.ac.at
;

#==============================================================================

data_alpha1_standardsetting
#==============================================================================

# 5. CHEMICAL DATA

_chemical_name_systematic
?
_chemical_name_common                    ?
_chemical_formula_moiety                 ?
_chemical_formula_structural             ?
_chemical_formula_analytical             ?
_chemical_formula_iupac                  ?
_chemical_formula_sum                    'Fe2 O7 P2'
_chemical_formula_weight                 285.6
_chemical_melting_point                  ?
_chemical_compound_source                ?
_chemical_absolute_configuration         .

#=======================================================================

# 6. CRYSTAL DATA

_symmetry_cell_setting                   triclinic
_symmetry_space_group_name_H-M           'P -1'
_symmetry_space_group_name_Hall          '-P 1'
_symmetry_Int_Tables_number              2

loop_
 _space_group_symop_id
 _space_group_symop_operation_xyz
 1   x,y,z
 2   -x,-y,-z

_cell_length_a                           5.58850(16)
_cell_length_b                           6.3545(3)
_cell_length_c                           7.3692(16)
_cell_angle_alpha                        81.400(10)
_cell_angle_beta                         86.007(9)
_cell_angle_gamma                        72.204(3)
_cell_volume                             246.29(6)

loop_
 _twin_individual_id
 _twin_individual_mass_fraction_refined
 _twin_individual_twin_matrix_11
 _twin_individual_twin_matrix_12
 _twin_individual_twin_matrix_13
 _twin_individual_twin_matrix_21
 _twin_individual_twin_matrix_22
 _twin_individual_twin_matrix_23
 _twin_individual_twin_matrix_31
 _twin_individual_twin_matrix_32
 _twin_individual_twin_matrix_33
 ? ? ? ? ? ? ? ? ? ? ?

_cell_formula_units_Z                    2

_cell_measurement_reflns_used    25284
_cell_measurement_theta_min      2.80
_cell_measurement_theta_max      41.22
_cell_measurement_temperature            100
_cell_special_details
?

_exptl_crystal_density_diffrn            3.8516
_exptl_crystal_density_meas              ?
_exptl_crystal_density_method            ?
_exptl_crystal_F_000                     276

_exptl_absorpt_coefficient_mu            6.519
_exptl_crystal_description       'plate'
_exptl_crystal_colour            'light brown'
_exptl_crystal_size_max          0.060
_exptl_crystal_size_mid          0.037
_exptl_crystal_size_min          0.010
_exptl_absorpt_correction_type   multi-scan
_exptl_absorpt_process_details
;
STOE LANA, absorption correction by scaling of reflection intensities.
J. Koziskova, F. Hahn, J. Richter, J. Kozisek, "Comparison of different
absorption corrections on the model structure of tetrakis(\m~2~-acetato)-
diaqua-di-copper(II)", Acta Chimica Slovaca, vol. 9, no. 2, 2016, pp. 136 - 140.
Afterwards a spherical absorption correction was performed within STOE LANA.
;
_exptl_absorpt_correction_T_min  0.4543
_exptl_absorpt_correction_T_max  0.5419


#=======================================================================

# 7. EXPERIMENTAL DATA

_diffrn_measurement_device         'Eulerian 4-circle diffractometer'
_diffrn_measurement_device_type    'STOE STADIVARI'

_diffrn_detector                   'EIGER2 1M CDTE'
_diffrn_detector_type              ?
_diffrn_detector_area_resol_mean 13.33

_diffrn_source                   'Axo_Mo'
_diffrn_source_type              ?
_diffrn_radiation_probe          x-ray
_diffrn_source_target            ?
_diffrn_source_voltage           60
_diffrn_source_current           0.830
_diffrn_source_power             0.050
_diffrn_radiation_type           'Mo K\a'
_diffrn_radiation_wavelength     0.71073
_diffrn_radiation_monochromator  'Graded multilayer mirror'
_diffrn_radiation_polarisn_norm  270
_diffrn_radiation_collimation    '1.2 0.6 mm diameter'

_diffrn_ambient_temperature      100

_diffrn_measurement_method       'rotation method, \w scans'
_diffrn_measurement_details
; 1935 frames, detector distance = 45 mm
;


_diffrn_reflns_number                    15018
_diffrn_reflns_theta_min                 2.8
_diffrn_reflns_theta_max                 41.06
_diffrn_reflns_theta_full                41.01
_diffrn_measured_fraction_theta_max      0.98
_diffrn_measured_fraction_theta_full     0.98
_diffrn_reflns_av_R_equivalents          0.0161
_diffrn_reflns_av_unetI/netI             ?
_diffrn_reflns_limit_h_min               -9
_diffrn_reflns_limit_h_max               10
_diffrn_reflns_limit_k_min               -9
_diffrn_reflns_limit_k_max               11
_diffrn_reflns_limit_l_min               -8
_diffrn_reflns_limit_l_max               13
_diffrn_reflns_reduction_process         ?

_diffrn_standards_number                 ?
_diffrn_standards_interval_count         ?
_diffrn_standards_interval_time          ?
_diffrn_standards_decay_%                ?
loop_
_diffrn_standard_refln_index_h
_diffrn_standard_refln_index_k
_diffrn_standard_refln_index_l
  ? ? ?

_diffrn_reflns_av_sunetI_over_netI       0.0132

#=======================================================================

# 8. REFINEMENT DATA

_refine_special_details
?

_reflns_number_total                     3198
_reflns_number_gt                        2830
_reflns_threshold_expression             'I>2\s(I)'

_refine_ls_structure_factor_coef         Fsqd
_refine_ls_R_factor_gt                   0.0168
_refine_ls_wR_factor_gt                  0.0405
_refine_ls_R_factor_all                  0.0202
_refine_ls_wR_factor_ref                 0.0408
_refine_ls_goodness_of_fit_ref           1.2769
_refine_ls_goodness_of_fit_gt            1.3507
_refine_ls_restrained_S_gt               ?
_refine_ls_restrained_S_all              ?
_refine_ls_number_reflns                 3198
_refine_ls_number_parameters             101
_refine_ls_number_restraints             0
_refine_ls_number_constraints            0
_refine_ls_weighting_scheme              sigma
_refine_ls_weighting_details             'calc w=1/[\s^2^(Fo^2^)+(0.02P)^2^+0.0000P] where P=(Fo^2^+2Fc^2^)/3'
_refine_ls_hydrogen_treatment            ?
_refine_ls_shift/su_max                  0.0022
_refine_ls_shift/su_mean                 0.0002
_refine_diff_density_max                 ?
_refine_diff_density_min                 ?
_refine_ls_extinction_method
 'B-C type 1 Gaussian isotropic (Becker & Coppens, 1974)'
_refine_ls_extinction_coef               130(30)
_refine_ls_extinction_expression         ?
_refine_ls_abs_structure_details         ?
_refine_ls_abs_structure_Flack           ?
_refine_ls_abs_structure_Rogers          ?

loop_
 _atom_type_symbol
 _atom_type_scat_dispersion_real
 _atom_type_scat_dispersion_imag
 _atom_type_scat_source
 Fe   0.3463  0.8444
 'International Tables Vol C tables 4.2.6.8 and 6.1.1.1'
 O    0.0106  0.0060
 'International Tables Vol C tables 4.2.6.8 and 6.1.1.1'
 P    0.1023  0.0942
 'International Tables Vol C tables 4.2.6.8 and 6.1.1.1'

_computing_data_collection        
;
X-Area Pilatus3_SV 1.31.194.0 (STOE, 2023)
;
_computing_cell_refinement
;
X-Area Recipe 2.0.2 (STOE, 2024)
;
_computing_data_reduction
;
X-Area Integrate 2.5.18.0 (STOE, 2024)
X-Area LANA 2.8.4 (STOE, 2024)
;
_computing_publication_material
;
STOE & Cie GmbH, X-Area, software package for collecting single-crystal or
multi-domain crystal data on STOE area-detector diffractometers, for image 
processing, for the correction and scaling of reflection intensities and 
for outlier rejection, version 2.4, Darmstadt 2024
;


#=======================================================================

# 9. ATOMIC COORDINATES AND DISPLACEMENT PARAMETERS

loop_
 _atom_site_label
 _atom_site_type_symbol
 _atom_site_fract_x
 _atom_site_fract_y
 _atom_site_fract_z
 _atom_site_adp_type
 _atom_site_U_iso_or_equiv
 _atom_site_site_symmetry_multiplicity
 _atom_site_occupancy
 _atom_site_calc_flag
 _atom_site_refinement_flags
 _atom_site_disorder_assembly
 _atom_site_disorder_group
  Fe1a Fe 0.23189(2) 0.84797(2) 0.306934(17) Uani 0.00402(3) 2 1 d . . .
  Fe1b Fe -0.17832(2) 0.65341(2) 0.158440(17) Uani 0.00363(3) 2 1 d . . .
  P1a P 0.30718(4) 0.31844(4) 0.40545(3) Uani 0.00323(5) 2 1 d . . .
  P1b P 0.72307(4) 0.19797(4) 0.10898(3) Uani 0.00310(5) 2 1 d . . .
  O1a O 0.14313(12) 0.55312(10) 0.33618(9) Uani 0.00479(15) 2 1 d . . .
  O1b O 0.87765(12) -0.04010(10) 0.17448(9) Uani 0.00465(15) 2 1 d . . .
  O2a O 0.40161(12) 0.30369(11) 0.59740(8) Uani 0.00484(15) 2 1 d . . .
  O2b O 0.55895(12) 0.21262(10) -0.05143(9) Uani 0.00520(15) 2 1 d . . .
  O3a O 0.18749(13) 0.14056(11) 0.38785(9) Uani 0.00687(16) 2 1 d . . .
  O3b O 0.88492(12) 0.35431(10) 0.06697(9) Uani 0.00496(15) 2 1 d . . .
  O4 O 0.55648(13) 0.28457(11) 0.28032(9) Uani 0.00705(16) 2 1 d . . .

loop_
 _atom_site_aniso_label
 _atom_site_aniso_type_symbol
 _atom_site_aniso_U_11
 _atom_site_aniso_U_22
 _atom_site_aniso_U_33
 _atom_site_aniso_U_12
 _atom_site_aniso_U_13
 _atom_site_aniso_U_23
 Fe1a Fe 0.00420(5) 0.00321(5) 0.00499(5) -0.00137(4) -0.00098(4) -0.00062(3)
 Fe1b Fe 0.00371(5) 0.00343(5) 0.00411(5) -0.00135(4) -0.00003(3) -0.00100(3)
 P1a P 0.00351(8) 0.00311(8) 0.00302(8) -0.00092(6) -0.00028(6) -0.00027(6)
 P1b P 0.00315(8) 0.00287(8) 0.00326(8) -0.00102(6) 0.00005(6) -0.00016(6)
 O1a O 0.0047(2) 0.0034(2) 0.0059(2) -0.00088(18) -0.00104(18) 0.00041(18)
 O1b O 0.0047(2) 0.0031(2) 0.0058(2) -0.00081(18) -0.00105(18) 0.00028(18)
 O2a O 0.0046(2) 0.0065(2) 0.0035(2) -0.00166(18) -0.00069(18) -0.00062(18)
 O2b O 0.0047(2) 0.0063(2) 0.0047(2) -0.00178(19) -0.00115(18) -0.00053(18)
 O3a O 0.0082(3) 0.0046(2) 0.0088(3) -0.0029(2) -0.0020(2) -0.0010(2)
 O3b O 0.0056(2) 0.0045(2) 0.0058(2) -0.00307(18) 0.00054(18) -0.00078(18)
 O4 O 0.0058(2) 0.0090(3) 0.0059(2) -0.0015(2) 0.00244(19) -0.0024(2)
#=======================================================================

# 10. MOLECULAR GEOMETRY


loop_
 _geom_bond_atom_site_label_1
 _geom_bond_atom_site_label_2
 _geom_bond_site_symmetry_1
 _geom_bond_site_symmetry_2
 _geom_bond_distance
 _geom_bond_publ_flag
  Fe1a O1a . . 2.0580(7) ?
  Fe1a O1b . 1_465 2.1397(7) ?
  Fe1a O2a . 2_666 2.1005(7) ?
  Fe1a O2b . 2_665 2.1668(10) ?
  Fe1a O3a . 1_565 1.9756(8) ?
  Fe1b O1a . . 2.1742(8) ?
  Fe1b O1b . 1_465 2.0860(7) ?
  Fe1b O2a . 2_566 2.1201(9) ?
  Fe1b O2b . 2_565 2.1903(7) ?
  Fe1b O3b . 1_455 2.0325(7) ?
  Fe1b O3b . 2_665 2.2463(9) ?
  P1a O1a . . 1.5254(6) ?
  P1a O2a . . 1.5238(9) ?
  P1a O3a . . 1.5033(8) ?
  P1a O4 . . 1.5921(8) ?
  P1b O1b . . 1.5194(6) ?
  P1b O2b . . 1.5209(8) ?
  P1b O3b . . 1.5229(8) ?
  P1b O4 . . 1.5795(8) ?

loop_
 _geom_angle_atom_site_label_1
 _geom_angle_atom_site_label_2
 _geom_angle_atom_site_label_3
 _geom_angle_site_symmetry_1
 _geom_angle_site_symmetry_2
 _geom_angle_site_symmetry_3
 _geom_angle
 _geom_angle_publ_flag
  O1a Fe1a O1b . . 1_465 79.99(3) ?
  O1a Fe1a O2a . . 2_666 94.08(3) ?
  O1a Fe1a O2b . . 2_665 93.57(3) ?
  O1a Fe1a O3a . . 1_565 149.50(3) ?
  O1b Fe1a O2a 1_465 . 2_666 169.60(3) ?
  O1b Fe1a O2b 1_465 . 2_665 92.81(3) ?
  O1b Fe1a O3a 1_465 . 1_565 92.99(3) ?
  O2a Fe1a O2b 2_666 . 2_665 78.95(3) ?
  O2a Fe1a O3a 2_666 . 1_565 96.36(3) ?
  O2b Fe1a O3a 2_665 . 1_565 116.53(3) ?
  O1a Fe1b O1b . . 1_465 78.59(3) ?
  O1a Fe1b O2a . . 2_566 85.93(3) ?
  O1a Fe1b O2b . . 2_565 163.49(3) ?
  O1a Fe1b O3b . . 1_455 96.62(3) ?
  O1a Fe1b O3b . . 2_665 83.59(3) ?
  O1b Fe1b O2a 1_465 . 2_566 87.48(3) ?
  O1b Fe1b O2b 1_465 . 2_565 96.72(3) ?
  O1b Fe1b O3b 1_465 . 1_455 156.35(3) ?
  O1b Fe1b O3b 1_465 . 2_665 81.59(3) ?
  O2a Fe1b O2b 2_566 . 2_565 78.01(3) ?
  O2a Fe1b O3b 2_566 . 1_455 115.48(3) ?
  O2a Fe1b O3b 2_566 . 2_665 166.15(3) ?
  O2b Fe1b O3b 2_565 . 1_455 93.76(3) ?
  O2b Fe1b O3b 2_565 . 2_665 111.59(3) ?
  O3b Fe1b O3b 1_455 . 2_665 74.84(3) ?
  O1a P1a O2a . . . 111.85(4) ?
  O1a P1a O3a . . . 113.24(4) ?
  O1a P1a O4 . . . 104.60(4) ?
  O2a P1a O3a . . . 113.17(4) ?
  O2a P1a O4 . . . 103.17(4) ?
  O3a P1a O4 . . . 109.93(4) ?
  O1b P1b O2b . . . 112.46(4) ?
  O1b P1b O3b . . . 112.18(4) ?
  O1b P1b O4 . . . 105.78(4) ?
  O2b P1b O3b . . . 111.76(4) ?
  O2b P1b O4 . . . 110.77(4) ?
  O3b P1b O4 . . . 103.34(4) ?
  Fe1a O1a Fe1b . . . 99.68(2) ?
  Fe1a O1a P1a . . . 128.53(4) ?
  Fe1b O1a P1a . . . 128.74(5) ?
  Fe1a O1b Fe1b 1_645 . 1_645 99.92(2) ?
  Fe1a O1b P1b 1_645 . . 128.13(5) ?
  Fe1b O1b P1b 1_645 . . 131.93(4) ?
  Fe1a O2a Fe1b 2_666 . 2_566 103.60(3) ?
  Fe1a O2a P1a 2_666 . . 127.94(4) ?
  Fe1b O2a P1a 2_566 . . 126.38(4) ?
  Fe1a O2b Fe1b 2_665 . 2_565 99.15(3) ?
  Fe1a O2b P1b 2_665 . . 113.70(4) ?
  Fe1b O2b P1b 2_565 . . 144.96(4) ?
  Fe1a O3a P1a 1_545 . . 146.26(4) ?
  Fe1b O3b Fe1b 1_655 . 2_665 105.16(3) ?
  Fe1b O3b P1b 1_655 . . 126.48(4) ?
  Fe1b O3b P1b 2_665 . . 126.78(4) ?
  P1a O4 P1b . . . 151.91(6) ?

#=======================================================================

# 11. STRUCTURE-FACTOR LIST

loop_
 _refln_index_h
 _refln_index_k
 _refln_index_l
 _refln_F_squared_calc
 _refln_F_squared_meas
 _refln_F_squared_sigma
 _refln_observed_status
   1   0   0    91.25    95.87     1.08 o
   2   0   0  8024.29  7980.35     7.85 o
   3   0   0  2743.58  2927.69     5.88 o
   4   0   0   143.08   147.67     2.42 o
   5   0   0   105.28   122.23     2.94 o
   6   0   0     1.70     4.82     2.67 <
   7   0   0   210.30   207.16     5.96 o
   8   0   0   108.18   111.36     5.63 o
   9   0   0     0.05     0.85     5.92 <
  -9   1   0    97.62    97.81     5.73 o
  -8   1   0   638.58   664.17    10.08 o
  -7   1   0   437.91   457.02     6.45 o
  -6   1   0   153.54   168.67     3.88 o
  -5   1   0  1898.35  1921.56     8.65 o
  -4   1   0   388.42   386.52     3.13 o
  -3   1   0   406.24   375.20     2.86 o
  -2   1   0     2.23     2.00     0.92 o
  -1   1   0    93.57    85.39     0.90 o
   0   1   0    38.55    38.21     0.46 o
   1   1   0     3.85     3.88     0.67 o
   2   1   0   725.14   721.45     3.60 o
   3   1   0    23.57    17.62     1.40 o
   4   1   0   996.52  1017.87     4.45 o
   5   1   0  2349.35  2416.06     9.33 o
   6   1   0  1128.19  1208.27     7.87 o
   7   1   0  1711.07  1821.18    10.99 o
   8   1   0     2.63     2.96     4.80 <
   9   1   0  1045.56  1072.15    12.42 o
  10   1   0    77.01    73.41    13.89 o
  -9   2   0    99.76    93.10    10.36 o
  -8   2   0    69.34    72.68     6.26 o
  -7   2   0   209.05   210.70     5.13 o
  -6   2   0    17.39    17.41     3.29 o
  -5   2   0   247.22   245.98     3.92 o
  -4   2   0    30.82    24.56     2.13 o
  -3   2   0  1917.36  1757.99     4.62 o
  -2   2   0  1163.89  1134.36     3.37 o
  -1   2   0  1754.25  1472.82     2.70 o
   0   2   0  6109.66  6061.47     4.55 o
   1   2   0 14469.80 14651.10     8.03 o
   3   2   0  3739.65  3767.97     8.94 o
   4   2   0  1710.47  1734.91     6.96 o
   5   2   0   166.85   166.54     4.11 o
   6   2   0   398.47   411.77     5.65 o
   7   2   0     0.67    -0.73     4.09 <
   8   2   0   309.08   315.56     5.82 o
   9   2   0    25.21    24.04     4.46 o
  10   2   0    63.46    62.30     5.48 o
  -8   3   0   266.13   278.34     7.70 o
  -7   3   0   258.90   260.42     6.51 o
  -6   3   0   523.70   532.03     6.01 o
  -5   3   0     0.74     1.73     2.54 <
  -4   3   0  1954.07  1830.41     8.59 o
  -3   3   0    18.36    18.87     1.65 o
  -2   3   0   309.80   304.90     2.00 o
  -1   3   0   135.48   133.20     1.38 o
   0   3   0   150.05   150.74     1.11 o
   1   3   0     1.33     2.02     0.73 o
   2   3   0   625.36   667.34     2.71 o
   3   3   0   180.04   188.32     3.34 o
   4   3   0  1498.63  1501.44     6.88 o
   5   3   0    97.02    93.56     4.00 o
   6   3   0  1973.76  1936.90     9.59 o
   7   3   0    16.19    21.20     4.71 o
   8   3   0   901.10   955.73     9.39 o
   9   3   0    61.77    68.66     5.40 o
  10   3   0   573.18   570.45     9.05 o
  -8   4   0   143.22   145.32     6.92 o
  -7   4   0   208.82   214.06     6.80 o
  -6   4   0   161.61   171.26     5.94 o
  -5   4   0   211.60   201.34     3.48 o
  -4   4   0   107.15    92.56     3.88 o
  -3   4   0     5.39     4.32     2.04 o
  -2   4   0  1655.53  1555.57     5.06 o
  -1   4   0  2381.27  2354.33     4.67 o
   0   4   0  1872.43  1816.58     3.81 o
   1   4   0 11285.80 11278.80    10.58 o
   2   4   0  1747.13  1838.39     7.36 o
   3   4   0  3767.62  3674.03     8.02 o
   4   4   0    25.92    32.17     2.34 o
   5   4   0   738.06   729.57     7.58 o
   6   4   0     1.56     3.11     3.34 <
   7   4   0   153.70   150.32     4.25 o
   8   4   0    80.94    87.13     5.55 o
   9   4   0    24.92    22.00     4.82 o
  10   4   0     2.56     2.90     4.63 <
  -7   5   0   699.41   717.90    10.16 o
  -6   5   0    25.03    19.31     4.42 o
  -5   5   0   308.33   303.38     7.32 o
  -4   5   0   425.15   412.97     4.65 o
  -3   5   0   146.27   142.69     4.48 o
  -2   5   0    65.35    63.22     2.71 o
  -1   5   0     2.12     1.96     1.36 <
   0   5   0     5.09     6.15     1.19 o
   1   5   0   207.70   200.09     1.94 o
   2   5   0     0.65     1.54     1.48 <
   3   5   0    82.41    92.31     1.75 o
   4   5   0    37.60    34.80     3.17 o
   5   5   0  1387.91  1412.50     8.90 o
   6   5   0   253.28   254.40     4.73 o
   7   5   0  2057.72  2043.21    14.33 o
   8   5   0  1124.18  1127.85    10.52 o
   9   5   0   533.73   543.43    12.41 o
  10   5   0   916.63   912.73     9.72 o
  -6   6   0   156.30   149.70     8.09 o
  -5   6   0     9.25     6.94     4.15 <
  -4   6   0    59.89    59.11     3.38 o
  -3   6   0   103.45    97.87     3.25 o
  -2   6   0   257.61   252.32     3.55 o
  -1   6   0    84.03    81.01     2.77 o
   0   6   0  3362.92  3417.57     9.80 o
   1   6   0    48.71    47.62     2.23 o
   2   6   0  5429.95  5318.75    14.15 o
   3   6   0   221.34   218.01     4.82 o
   4   6   0  1463.90  1487.39     7.87 o
   5   6   0   288.12   284.24     6.51 o
   6   6   0   128.36   132.26     3.75 o
   7   6   0    18.74    17.83     4.07 o
   8   6   0     6.76     9.38     4.94 <
   9   6   0   126.51   123.71     5.59 o
  -5   7   0    37.19    30.86     5.34 o
  -4   7   0   111.08   112.53     4.55 o
  -3   7   0   148.79   144.59     4.19 o
  -2   7   0    12.20    14.01     2.75 o
  -1   7   0     3.24     2.21     3.00 <
   0   7   0     5.98     5.59     2.36 o
   1   7   0   128.66   125.59     3.98 o
   2   7   0     1.49     1.17     2.06 <
   3   7   0    21.46    23.64     2.21 o
   4   7   0   143.11   142.94     2.96 o
   5   7   0   673.14   708.41     7.99 o
   6   7   0   188.73   189.49     5.09 o
   7   7   0   963.25   957.91     8.31 o
   8   7   0    80.05    84.47     5.55 o
   9   7   0   995.44   961.38    12.60 o
  -4   8   0   233.99   219.94     6.63 o
  -3   8   0    33.72    38.07     5.75 o
  -2   8   0     4.93     1.67     4.23 <
  -1   8   0   139.80   144.44     4.17 o
   0   8   0   263.08   265.41     5.13 o
   1   8   0   940.42   973.95     6.24 o
   2   8   0   302.42   307.66     4.71 o
   3   8   0  1474.93  1483.97     7.06 o
   4   8   0   472.59   469.13     6.07 o
   5   8   0   472.35   469.96     5.82 o
   6   8   0   490.92   495.71     8.39 o
   7   8   0    41.38    42.07     4.38 o
   8   8   0    24.86    26.25     5.15 o
   9   8   0     8.18     4.92     5.90 <
  -3   9   0     1.24     2.15     6.28 <
  -2   9   0    27.51    26.04     4.61 o
  -1   9   0    17.10    19.39     3.84 o
   0   9   0    88.29    93.33     4.25 o
   1   9   0     0.58     2.94     3.69 <
   2   9   0   156.21   161.90     5.05 o
   3   9   0    23.37    24.31     3.34 o
   4   9   0     2.35     3.86     3.50 <
   5   9   0    13.48    14.07     4.90 o
   6   9   0   582.94   576.19     8.16 o
   7   9   0     6.88     8.80     5.23 <
   8   9   0   899.20   875.59    10.77 o
  -2  10   0   227.19   221.69     7.69 o
  -1  10   0    25.78    24.73     4.61 o
   0  10   0   399.94   398.80     6.38 o
   1  10   0  1134.74  1174.43     9.12 o
   2  10   0   273.40   278.34     5.46 o
   3  10   0  1267.04  1294.60     9.46 o
   4  10   0     0.35    -1.40     4.48 <
   5  10   0   308.52   299.54     6.90 o
   6  10   0    19.54    16.89     5.15 o
   7  10   0   102.91   102.75     5.63 o
   1  11   0    52.89    55.17     5.25 o
   2  11   0    47.93    43.74     4.52 o
   3  11   0    31.43    30.75     4.84 o
   4  11   0   109.94   112.43     5.71 o
   5  11   0    48.27    45.97     5.90 o
  -5 -11   1    35.85    41.85     9.13 o
  -4 -11   1   100.94   103.29     6.19 o
  -3 -11   1    28.93    29.65     5.27 o
  -2 -11   1   791.88   798.59     9.54 o
  -1 -11   1    25.04    26.12     6.57 o
  -7 -10   1   373.83   358.48     8.34 o
  -6 -10   1   220.60   217.31     7.30 o
  -5 -10   1   510.90   488.06     8.95 o
  -4 -10   1   319.43   320.44     6.19 o
  -3 -10   1   475.08   467.37     8.76 o
  -2 -10   1    83.57    83.65     4.30 o
  -1 -10   1    54.57    53.27     4.65 o
   0 -10   1     1.25     3.94     6.94 <
   1 -10   1     1.09    -0.44     5.27 <
   2 -10   1    73.70    67.93    12.13 o
  -8  -9   1    24.30    17.43     7.28 o
  -7  -9   1    30.00    32.30     5.65 o
  -6  -9   1   170.11   160.35     5.92 o
  -5  -9   1     0.78     0.71     4.21 <
  -4  -9   1     5.15     3.59     4.00 <
  -3  -9   1   443.46   434.09     6.70 o
  -2  -9   1   254.06   264.76     4.78 o
  -1  -9   1  1105.99  1138.98    10.96 o
   0  -9   1   314.68   322.55     6.34 o
   1  -9   1   660.97   657.95     7.22 o
   2  -9   1   387.61   406.43     7.22 o
   3  -9   1   500.99   484.35    11.64 o
  -8  -8   1   384.62   393.44    12.49 o
  -7  -8   1   142.41   142.98     5.53 o
  -6  -8   1  1954.00  1969.05    10.84 o
  -5  -8   1     8.08     8.19     3.92 o
  -4  -8   1  1484.52  1488.02     8.64 o
  -3  -8   1   136.36   128.78     3.88 o
  -2  -8   1   401.08   407.47     4.78 o
  -1  -8   1     4.35     6.59     2.86 o
   0  -8   1     2.06     0.60     3.11 <
   1  -8   1     3.28     3.82     3.06 <
   2  -8   1    35.13    32.69     3.73 o
   3  -8   1    39.82    47.83     7.96 o
   4  -8   1    72.38    68.33    14.47 o
  -9  -7   1    37.59    36.78     6.07 o
  -8  -7   1    25.58    21.64     6.67 o
  -7  -7   1     2.11     3.86     4.04 <
  -6  -7   1     0.19    -0.25     3.31 <
  -5  -7   1   287.41   286.80     5.15 o
  -4  -7   1    36.37    39.68     2.75 o
  -3  -7   1     8.00    11.30     2.27 o
  -2  -7   1   641.69   641.06     4.82 o
  -1  -7   1  1107.06  1143.85     6.05 o
   0  -7   1  2072.66  2150.05     9.11 o
   1  -7   1  2671.47  2733.84     9.55 o
   2  -7   1   141.87   144.09     3.40 o
   3  -7   1  2649.15  2662.16     9.95 o
   4  -7   1     0.39    -4.96     4.73 <
   5  -7   1   340.55   305.95    11.55 o
  -9  -6   1    60.01    56.63     5.34 o
  -8  -6   1     2.15     4.21     5.25 <
  -7  -6   1   514.78   520.52     8.57 o
  -6  -6   1   292.93   297.89     5.34 o
  -5  -6   1  1352.77  1355.18     7.50 o
  -4  -6   1   345.77   358.72     3.73 o
  -3  -6   1   652.77   670.10     7.22 o
  -2  -6   1   558.40   543.10     6.91 o
  -1  -6   1   271.35   280.89     3.71 o
   0  -6   1     0.19     0.81     2.25 <
   1  -6   1     7.19     7.99     3.02 o
   2  -6   1    40.47    43.97     2.59 o
   3  -6   1   111.76   112.70     2.77 o
   4  -6   1    34.24    36.17     3.34 o
   5  -6   1   563.87   522.78     7.28 o
   6  -6   1     7.44     8.55     6.21 <
 -10  -5   1     4.72    10.55     8.88 <
  -9  -5   1     0.81    -1.00     5.88 <
  -8  -5   1   279.26   278.28     6.80 o
  -7  -5   1     9.16     6.25     4.44 <
  -6  -5   1   271.96   274.12     4.63 o
  -5  -5   1   680.35   691.52     5.97 o
  -4  -5   1   118.58   124.55     4.15 o
  -3  -5   1    37.92    40.78     1.73 o
  -2  -5   1  1276.79  1268.30     4.68 o
  -1  -5   1   246.83   234.79     2.06 o
   0  -5   1  3372.91  3485.22     6.96 o
   1  -5   1    16.53    23.14     1.50 o
   2  -5   1  1661.43  1712.10     8.00 o
   3  -5   1   108.43    97.00     3.90 o
   4  -5   1  2535.45  2461.17     9.72 o
   5  -5   1    63.85    58.63     4.84 o
   6  -5   1   614.51   592.40     9.14 o
   7  -5   1    26.59    26.67     5.53 o
 -10  -4   1    96.07   106.59     6.40 o
  -9  -4   1   224.72   234.31     6.30 o
  -8  -4   1   151.09   152.51     5.13 o
  -7  -4   1    29.68    39.13     5.23 o
  -6  -4   1   413.14   427.26     5.38 o
  -5  -4   1  1336.76  1303.68     9.84 o
  -4  -4   1  1365.62  1340.10     5.95 o
  -3  -4   1  1327.41  1309.60     4.10 o
  -2  -4   1    32.66    32.88     1.46 o
  -1  -4   1  1115.39  1095.48     3.41 o
   0  -4   1    39.82    42.26     1.23 o
   1  -4   1    15.96    15.87     1.15 o
   2  -4   1    60.68    59.61     1.54 o
   3  -4   1     2.09     0.71     2.92 <
   4  -4   1   193.31   184.09     3.17 o
   5  -4   1   250.53   238.55     4.40 o
   6  -4   1   216.10   214.04     5.28 o
   7  -4   1   237.55   248.32     8.61 o
   8  -4   1     3.79     1.71     7.46 <
 -10  -3   1    15.80    15.51     5.17 o
  -9  -3   1     1.28     4.09     5.61 <
  -8  -3   1    54.20    56.59     5.19 o
  -7  -3   1   467.73   466.05     7.59 o
  -6  -3   1    61.87    65.20     3.11 o
  -5  -3   1   509.80   514.36     5.17 o
  -4  -3   1  1773.29  1794.76     7.19 o
  -3  -3   1   626.18   643.27     3.88 o
  -2  -3   1  1095.90  1135.40     3.34 o
  -1  -3   1  2450.26  2459.73     4.09 o
   0  -3   1   583.46   578.27     2.80 o
   1  -3   1 10785.70 11175.60     9.02 o
   2  -3   1  1698.38  1631.84     3.72 o
   3  -3   1  1461.01  1449.89     4.55 o
   4  -3   1  3014.43  2786.08     8.60 o
   5  -3   1   655.05   604.41     7.72 o
   6  -3   1   373.84   362.97     6.99 o
   7  -3   1   285.38   280.54     7.03 o
   8  -3   1     0.50     0.67     5.46 <
 -10  -2   1   275.21   293.30    11.49 o
  -9  -2   1   562.31   598.58     8.62 o
  -8  -2   1    32.70    34.03     5.15 o
  -7  -2   1   521.68   545.49     7.45 o
  -6  -2   1   777.30   796.68     5.70 o
  -5  -2   1     6.95     5.19     2.25 o
  -4  -2   1  3926.88  3858.04    12.24 o
  -3  -2   1     6.53     4.88     1.36 o
  -2  -2   1   354.29   303.42     1.88 o
  -1  -2   1   373.47   371.24     1.38 o
   0  -2   1    85.31    80.29     1.08 o
   1  -2   1     0.02     0.06     0.73 <
   2  -2   1    75.42    72.86     1.31 o
   3  -2   1   138.38   129.23     1.92 o
   4  -2   1    18.01    16.68     1.92 o
   5  -2   1   267.92   241.75     3.69 o
   6  -2   1   531.85   530.20     5.15 o
   7  -2   1   135.62   131.37     6.57 o
   8  -2   1   995.05  1025.50    12.21 o
   9  -2   1   180.30   177.43     8.34 o
 -10  -1   1    12.47    19.95    14.11 <
  -9  -1   1   146.02   141.60     7.38 o
  -8  -1   1     0.67     0.25     4.23 <
  -7  -1   1   753.55   787.02     7.39 o
  -6  -1   1    33.15    38.57     3.73 o
  -5  -1   1  1203.20  1243.87     7.41 o
  -4  -1   1    76.45    73.15     3.27 o
  -3  -1   1  2264.61  2319.03     6.27 o
  -2  -1   1   124.80   119.26     1.21 o
  -1  -1   1    81.81    85.22     1.06 o
   0  -1   1  1352.35  1369.97     2.61 o
   1  -1   1  7688.41  7671.12     5.10 o
   2  -1   1  3759.25  3850.66     5.04 o
   3  -1   1  4372.95  4118.31     7.57 o
   4  -1   1     6.47     5.69     1.61 o
   5  -1   1  3849.26  3726.47     9.93 o
   6  -1   1     0.42     0.98     3.19 <
   7  -1   1   574.05   582.55     6.43 o
   8  -1   1    17.87    17.83     4.92 o
   9  -1   1    28.74    26.71     5.00 o
  -9   0   1     0.50     0.94     5.80 <
  -8   0   1   328.09   349.66     6.88 o
  -7   0   1    16.76    19.37     3.34 o
  -6   0   1   123.34   133.93     4.84 o
  -5   0   1   277.49   307.20     3.57 o
  -4   0   1    50.83    55.07     2.36 o
  -3   0   1  3219.07  3329.15     7.27 o
  -2   0   1     1.63     0.04     0.85 <
  -1   0   1   455.42   485.16     2.15 o
   0   0   1    75.97    77.51     0.98 o
   1   0   1   230.37   224.92     1.11 o
   2   0   1   418.84   410.40     2.32 o
   3   0   1   173.45   179.48     3.44 o
   4   0   1   349.63   358.04     3.63 o
   5   0   1   444.39   458.63     4.38 o
   6   0   1    75.02    72.98     3.67 o
   7   0   1   440.10   454.50     6.53 o
   8   0   1   299.71   313.76    10.05 o
   9   0   1   275.77   270.82     8.53 o
  -9   1   1    19.86    22.16     5.67 o
  -8   1   1    79.30    81.61     6.44 o
  -7   1   1     1.31    -0.06     3.21 <
  -6   1   1  1406.92  1470.95     9.31 o
  -5   1   1   378.52   393.14     4.36 o
  -4   1   1  2480.78  2541.79     5.94 o
  -3   1   1  1880.74  1863.74     5.13 o
  -2   1   1   615.05   571.10     2.40 o
  -1   1   1   157.88   129.42     1.36 o
   0   1   1   989.25   976.47     2.02 o
   1   1   1    38.62    39.27     0.48 o
   2   1   1  4021.61  3948.92     5.80 o
   3   1   1   119.53   135.29     1.81 o
   4   1   1  2909.36  2955.60     8.47 o
   5   1   1   347.34   346.43     5.30 o
   6   1   1  2128.87  2248.92    12.83 o
   7   1   1   149.18   158.08     3.96 o
   8   1   1   432.62   439.86     7.40 o
   9   1   1     2.37     2.15     4.77 <
  10   1   1     2.11     4.11    10.92 <
  -9   2   1   750.79   764.61    14.31 o
  -8   2   1   205.06   210.32     7.19 o
  -7   2   1   445.77   478.38     6.76 o
  -6   2   1   744.23   783.03     7.74 o
  -5   2   1    49.14    51.77     3.44 o
  -4   2   1   668.26   658.68     4.76 o
  -3   2   1  1446.57  1372.68     5.14 o
  -2   2   1   357.65   334.11     2.75 o
  -1   2   1   239.04   231.36     1.82 o
   0   2   1     9.41    10.78     0.67 o
   1   2   1   465.14   443.88     1.71 o
   2   2   1   226.74   237.18     1.69 o
   3   2   1   400.87   392.87     2.98 o
   4   2   1    78.03    79.11     2.06 o
   5   2   1   232.87   243.62     4.73 o
   6   2   1   334.43   368.57     5.38 o
   7   2   1    74.47    73.23     4.27 o
   8   2   1   200.11   207.88     4.92 o
   9   2   1   916.30   930.99     9.10 o
  10   2   1    27.94    33.23     5.21 o
  -8   3   1   266.47   266.83     7.44 o
  -7   3   1    54.27    60.74     4.00 o
  -6   3   1   327.72   345.08     4.98 o
  -5   3   1   412.70   393.22     5.94 o
  -4   3   1  1552.10  1524.46    10.15 o
  -3   3   1  1914.79  1768.64     7.23 o
  -2   3   1  4661.14  4570.69     7.19 o
  -1   3   1    80.21    80.28     1.36 o
   0   3   1  2363.32  2458.22     3.48 o
   1   3   1  7544.86  7820.36     6.24 o
   2   3   1   569.79   584.55     2.71 o
   3   3   1  4121.73  4198.95    13.63 o
   4   3   1  3550.52  3491.73     8.81 o
   5   3   1   324.06   331.31     4.73 o
   6   3   1  1542.87  1558.70     8.54 o
   7   3   1   121.49   122.44     6.80 o
   8   3   1   114.39   121.29     5.00 o
   9   3   1    77.55    75.19     5.30 o
  10   3   1     2.57     3.73     5.36 <
  -8   4   1   140.01   148.19     6.78 o
  -7   4   1   407.30   421.96     7.30 o
  -6   4   1     3.31     8.84     4.29 o
  -5   4   1   187.07   180.88     3.82 o
  -4   4   1   163.74   153.43     4.27 o
  -3   4   1   144.57   140.92     2.77 o
  -2   4   1   206.16   204.49     2.42 o
  -1   4   1   124.21   127.85     1.88 o
   0   4   1     0.39     0.98     1.06 <
   1   4   1   204.53   206.39     2.40 o
   2   4   1   866.16   861.64     3.78 o
   3   4   1   191.84   184.74     2.52 o
   4   4   1   471.46   452.87     3.23 o
   5   4   1   558.67   565.37     7.30 o
   6   4   1    13.09    16.62     3.46 o
   7   4   1   286.98   291.39     4.48 o
   8   4   1   384.99   401.55     6.44 o
   9   4   1    48.05    46.89     4.44 o
  10   4   1   988.74   967.30     9.89 o
  -7   5   1   343.66   351.90     7.61 o
  -6   5   1    30.87    29.48     4.29 o
  -5   5   1  1240.54  1176.02     9.41 o
  -4   5   1   142.53   142.00     3.25 o
  -3   5   1  2461.44  2405.03     8.93 o
  -2   5   1   110.27   118.79     2.94 o
  -1   5   1   856.01   872.84     3.42 o
   0   5   1    12.40     8.74     1.27 o
   1   5   1     6.14     7.92     1.36 o
   2   5   1   512.90   554.77     3.15 o
   3   5   1    45.45    58.17     1.81 o
   4   5   1   340.46   350.74     8.01 o
   5   5   1  1461.92  1477.24     7.71 o
   6   5   1    28.04    30.48     3.73 o
   7   5   1  1216.61  1200.67     8.81 o
   8   5   1     2.68     1.15     4.19 <
   9   5   1    30.67    32.38     4.98 o
  10   5   1     1.28    -2.92     5.00 <
  -6   6   1   595.23   595.91     8.59 o
  -5   6   1    78.89    73.39     5.40 o
  -4   6   1   117.97   119.71     4.25 o
  -3   6   1   755.79   747.78     5.22 o
  -2   6   1    13.57    13.78     1.79 o
  -1   6   1   138.93   139.56     2.29 o
   0   6   1     5.16     8.40     2.54 o
   1   6   1    68.15    65.24     3.59 o
   2   6   1   751.74   767.61     6.95 o
   3   6   1   157.48   165.22     4.38 o
   4   6   1   874.38   865.72     9.14 o
   5   6   1     2.05     1.77     2.75 <
   6   6   1   101.64   103.21     3.82 o
   7   6   1    78.53    77.96     3.82 o
   8   6   1     4.71     8.38     3.84 o
   9   6   1    43.77    40.30     4.67 o
  10   6   1   196.13   168.57    12.45 o
  -6   7   1   225.77   187.39     9.57 o
  -5   7   1     9.58     7.80     4.38 <
  -4   7   1   860.28   845.91     8.49 o
  -3   7   1   536.73   537.22     7.95 o
  -2   7   1  2221.96  2240.47     9.80 o
  -1   7   1  1302.65  1310.18     7.33 o
   0   7   1   688.73   718.56     7.11 o
   1   7   1   703.62   732.21     5.99 o
   2   7   1   684.86   704.51     6.91 o
   3   7   1   243.84   246.86     3.90 o
   4   7   1   575.60   581.38     5.78 o
   5   7   1   232.94   247.54     4.40 o
   6   7   1   400.13   400.46     5.63 o
   7   7   1   147.96   156.45     5.71 o
   8   7   1   244.10   238.09     5.19 o
   9   7   1     2.84     3.11     4.75 <
  -5   8   1    68.35    58.15     7.90 o
  -4   8   1   126.02   111.16     6.05 o
  -3   8   1    56.89    54.73     4.17 o
  -2   8   1   270.09   279.05     4.75 o
  -1   8   1    18.24    18.99     3.40 o
   0   8   1    58.48    63.57     3.96 o
   1   8   1   106.58   112.03     3.54 o
   2   8   1     0.01     1.02     2.54 <
   3   8   1   635.21   632.67     5.90 o
   4   8   1     3.52     1.13     3.21 <
   5   8   1  1382.96  1398.82     9.73 o
   6   8   1    86.58    85.34     4.36 o
   7   8   1   243.88   253.89     5.38 o
   8   8   1   598.74   624.12     9.05 o
   9   8   1    76.70    73.50     5.38 o
  -3   9   1    86.80    91.87     6.26 o
  -2   9   1  1183.55  1223.89    11.69 o
  -1   9   1   122.63   129.22     5.05 o
   0   9   1  1106.27  1141.12     9.27 o
   1   9   1     7.13     8.01     3.27 o
   2   9   1    96.64    98.58     3.92 o
   3   9   1   469.72   463.87     6.38 o
   4   9   1     5.60     5.40     3.31 <
   5   9   1   124.60   124.84     5.19 o
   6   9   1   268.49   256.09     6.24 o
   7   9   1    28.52    28.21     5.07 o
   8   9   1   208.34   210.37     6.17 o
  -2  10   1   154.10   157.33     6.99 o
  -1  10   1   171.93   171.99     5.57 o
   0  10   1     1.57    -0.42     4.13 <
   1  10   1    95.10   106.25     4.92 o
   2  10   1   239.24   240.26     5.38 o
   3  10   1   301.68   296.24     5.65 o
   4  10   1   238.84   232.68     5.61 o
   5  10   1   536.16   519.22     8.80 o
   6  10   1   126.65   127.13     5.71 o
   7  10   1   116.73   109.53     5.15 o
   0  11   1    85.92    86.68     5.96 o
   1  11   1   516.58   507.66     6.63 o
   2  11   1    65.86    66.22     4.63 o
   3  11   1    18.60    22.68     4.90 o
   4  11   1   368.23   369.22     8.78 o
   5  11   1     4.18     3.17     4.94 <
   6  11   1    47.89    47.33     7.40 o
  -4 -11   2    41.74    49.81    12.68 o
  -3 -11   2   275.38   269.42     7.30 o
  -2 -11   2   185.04   176.37     6.67 o
  -6 -10   2    50.42    47.06     7.28 o
  -5 -10   2    60.79    59.19     7.09 o
  -4 -10   2   696.97   668.43     9.56 o
  -3 -10   2     9.88     8.13     4.55 <
  -2 -10   2   211.50   215.50     6.63 o
  -1 -10   2   369.29   367.70     7.22 o
   0 -10   2    34.44    31.38     7.36 o
   1 -10   2   223.20   236.46    12.30 o
  -8  -9   2    13.68    15.30    13.28 <
  -7  -9   2   250.14   248.22     7.22 o
  -6  -9   2   309.88   292.89    10.07 o
  -5  -9   2    62.88    62.90     5.15 o
  -4  -9   2   216.39   208.05     6.07 o
  -3  -9   2   407.88   407.67     6.57 o
  -2  -9   2     1.66     0.44     3.77 <
  -1  -9   2   385.58   390.31     7.63 o
   0  -9   2     2.70     2.02     4.25 <
   1  -9   2    10.13    13.13     4.00 o
   2  -9   2     3.52     5.55     4.96 <
   3  -9   2     1.40     0.92     7.11 <
  -8  -8   2    41.03    43.68     7.61 o
  -7  -8   2    35.99    37.49     5.53 o
  -6  -8   2   276.23   282.45     7.42 o
  -5  -8   2    83.21    82.99     5.57 o
  -4  -8   2  1272.80  1263.80     8.18 o
  -3  -8   2   311.90   315.44     4.94 o
  -2  -8   2   383.75   390.90     5.44 o
  -1  -8   2    16.62    17.93     3.50 o
   0  -8   2   109.75   120.02     4.17 o
   1  -8   2   173.71   179.66     4.88 o
   2  -8   2     4.32     8.28     4.90 <
   3  -8   2   180.53   170.41     8.92 o
   4  -8   2   585.99   566.37    13.64 o
  -9  -7   2   577.96   563.07     9.93 o
  -8  -7   2   515.41   507.96    12.41 o
  -7  -7   2   113.08   102.71     6.65 o
  -6  -7   2    64.79    64.99     4.09 o
  -5  -7   2    98.58    96.02     3.38 o
  -4  -7   2    62.47    57.57     4.27 o
  -3  -7   2   163.57   161.98     2.98 o
  -2  -7   2   258.96   259.43     3.82 o
  -1  -7   2    21.50    22.12     2.54 o
   0  -7   2   298.36   305.01     3.88 o
   1  -7   2     1.32     1.48     2.50 <
   2  -7   2     9.51     9.99     2.81 o
   3  -7   2    44.95    44.62     4.34 o
   4  -7   2     0.33    -3.59     4.82 <
   5  -7   2   226.04   199.46     7.53 o
  -9  -6   2     3.93     4.71     5.84 <
  -8  -6   2    53.69    49.64     8.09 o
  -7  -6   2    31.77    28.33     3.98 o
  -6  -6   2    20.45    21.87     3.38 o
  -5  -6   2   985.71   991.37     8.81 o
  -4  -6   2     2.46     3.25     2.61 <
  -3  -6   2  3354.92  3382.67    13.25 o
  -2  -6   2     3.09    12.34     3.98 o
  -1  -6   2   913.93   898.66     5.03 o
   0  -6   2   283.11   278.88     4.25 o
   1  -6   2    27.39    28.40     3.79 o
   2  -6   2   178.24   174.48     3.19 o
   3  -6   2   125.74   120.61     3.17 o
   4  -6   2     4.66     2.44     4.38 <
   5  -6   2   925.74   846.80    14.38 o
   6  -6   2    42.88    38.91     6.25 o
  -9  -5   2   389.74   378.99     8.11 o
  -8  -5   2  1977.92  1912.21    18.80 o
  -7  -5   2   209.76   212.18     6.63 o
  -6  -5   2  1355.87  1362.32     8.21 o
  -5  -5   2   322.49   321.98     6.82 o
  -4  -5   2    48.30    56.42     2.56 o
  -3  -5   2  1196.66  1176.61     4.72 o
  -2  -5   2    81.14    76.80     1.92 o
  -1  -5   2    65.63    66.39     1.98 o
   0  -5   2   200.52   201.87     2.96 o
   1  -5   2    12.92    12.20     1.67 o
   2  -5   2     8.90     8.03     2.56 o
   3  -5   2     5.55     6.98     2.96 o
   4  -5   2   143.13   140.56     3.86 o
   5  -5   2     2.52     0.54     5.17 <
   6  -5   2   252.95   246.45     8.53 o
   7  -5   2    52.80    52.56     6.42 o
  -9  -4   2    47.90    48.66     6.07 o
  -8  -4   2    10.04    12.53     5.69 o
  -7  -4   2   257.49   266.54     6.61 o
  -6  -4   2   166.45   165.07     4.34 o
  -5  -4   2   443.90   460.13     6.97 o
  -4  -4   2  1558.36  1558.08     6.92 o
  -3  -4   2   725.50   755.38     3.92 o
  -2  -4   2  5576.57  5503.73     7.85 o
  -1  -4   2  1822.38  1817.04     4.60 o
   0  -4   2  1378.72  1356.14     4.60 o
   1  -4   2  3067.47  2934.36     6.41 o
   2  -4   2   248.08   265.45     2.96 o
   3  -4   2   204.75   186.00     3.44 o
   4  -4   2   906.43   880.15     7.78 o
   5  -4   2   606.35   574.19     6.32 o
   6  -4   2   828.84   765.51    13.10 o
   7  -4   2   274.16   285.62     6.76 o
 -10  -3   2     0.58    11.15     8.63 <
  -9  -3   2  1078.51  1161.38    13.06 o
  -8  -3   2   108.52   112.45     6.48 o
  -7  -3   2  1396.15  1405.35    11.25 o
  -6  -3   2    99.35   104.34     3.90 o
  -5  -3   2   464.04   471.96     6.30 o
  -4  -3   2   276.35   278.16     3.50 o
  -3  -3   2     2.03     0.58     1.21 <
  -2  -3   2   970.67   963.38     3.01 o
  -1  -3   2    13.16     8.92     1.02 o
   0  -3   2    37.83    38.57     1.27 o
   1  -3   2     4.54     4.23     1.15 o
   2  -3   2    16.02    16.37     1.19 o
   3  -3   2   314.62   306.84     3.65 o
   4  -3   2    86.61    82.95     2.50 o
   5  -3   2   646.89   593.36     6.91 o
   6  -3   2   250.38   235.42     6.28 o
   7  -3   2   123.33   130.09     6.11 o
   8  -3   2   180.91   189.26     7.21 o
  -9  -2   2   198.87   203.02     6.96 o
  -8  -2   2     0.19     1.56     4.92 <
  -7  -2   2     9.91    16.87     4.09 o
  -6  -2   2   228.86   232.77     4.48 o
  -5  -2   2   320.18   337.06     4.15 o
  -4  -2   2  5016.84  5050.28     9.04 o
  -3  -2   2   726.28   706.75     3.47 o
  -2  -2   2  7914.35  7768.46     8.06 o
  -1  -2   2     0.08     5.57     0.85 o
   0  -2   2  1820.84  1612.32     3.77 o
   1  -2   2     2.02     2.77     1.23 o
   2  -2   2   949.57   865.99     2.92 o
   3  -2   2    13.98    11.97     1.36 o
   4  -2   2    31.08    28.46     2.15 o
   5  -2   2   220.58   193.90     3.96 o
   6  -2   2   456.86   427.27     6.61 o
   7  -2   2   350.63   355.26     8.05 o
   8  -2   2   463.37   471.90     9.95 o
  -9  -1   2   222.58   237.35     8.17 o
  -8  -1   2  1193.76  1274.35    11.88 o
  -7  -1   2   763.72   828.84     6.22 o
  -6  -1   2  1111.21  1158.11     7.87 o
  -5  -1   2  1505.55  1503.87     6.48 o
  -4  -1   2    32.14    31.34     2.06 o
  -3  -1   2  1819.75  1854.32     5.46 o
  -2  -1   2  1160.27  1199.72     3.22 o
  -1  -1   2   530.74   529.55     2.11 o
   0  -1   2   460.23   456.79     3.09 o
   1  -1   2    32.65    27.67     1.13 o
   2  -1   2   384.85   383.03     1.88 o
   3  -1   2   155.96   148.99     2.31 o
   4  -1   2   243.86   227.10     2.11 o
   5  -1   2   844.92   770.36     5.41 o
   6  -1   2   167.21   163.46     4.92 o
   7  -1   2   412.48   408.91     6.34 o
   8  -1   2    23.80    20.97     3.98 o
   9  -1   2    28.79    27.65     5.53 o
  -9   0   2     0.00     0.73     6.05 <
  -8   0   2   126.98   139.04     6.34 o
  -7   0   2     0.02     2.67     2.71 <
  -6   0   2   100.66   113.91     4.67 o
  -5   0   2   152.54   168.30     3.40 o
  -4   0   2    34.43    29.69     1.86 o
  -3   0   2  6919.35  7175.91     9.69 o
  -2   0   2  1007.19  1219.73     3.91 o
  -1   0   2 20608.00 22192.40    16.51 o
   0   0   2  1496.03  1463.02     3.42 o
   1   0   2 11553.00 11395.10     8.05 o
   2   0   2  8268.44  8637.85     8.18 o
   3   0   2   419.01   391.66     2.27 o
   4   0   2   392.32   389.37     2.82 o
   5   0   2   853.34   815.09     8.39 o
   6   0   2    23.22    22.39     3.32 o
   7   0   2   460.58   466.44     7.07 o
   8   0   2     4.54     6.92     4.86 <
   9   0   2   105.59   100.23     6.19 o
  -9   1   2   207.15   225.53     8.78 o
  -8   1   2  1272.97  1327.21    12.13 o
  -7   1   2   253.94   262.86     5.42 o
  -6   1   2  1835.39  1956.96    10.07 o
  -5   1   2    32.02    33.03     3.15 o
  -4   1   2   768.69   822.17     4.03 o
  -3   1   2   871.88   895.71     3.68 o
  -2   1   2   175.44   167.72     1.84 o
  -1   1   2   260.70   230.36     2.17 o
   0   1   2    13.41    14.03     0.60 o
   1   1   2   342.75   339.94     0.92 o
   2   1   2   463.15   457.88     1.67 o
   3   1   2   370.17   356.83     3.05 o
   4   1   2   575.00   549.20     3.59 o
   6   1   2  2029.17  2041.64     9.22 o
   7   1   2     4.28     8.67     3.67 o
   8   1   2  1289.49  1295.13    10.69 o
   9   1   2    97.41    92.20     5.55 o
  -9   2   2    17.46    17.68     7.71 o
  -8   2   2    34.15    35.80     4.61 o
  -7   2   2    19.28    20.52     3.63 o
  -6   2   2    33.63    34.19     2.86 o
  -5   2   2   192.70   188.85     6.24 o
  -4   2   2   452.47   470.95     3.76 o
  -3   2   2  3510.13  3380.00     7.78 o
  -2   2   2  5390.14  5308.84     7.84 o
  -1   2   2  3310.00  3177.34     7.45 o
   0   2   2  3050.21  2834.47     4.49 o
   1   2   2  4227.91  4011.72     3.26 o
   2   2   2   514.10   467.45     1.44 o
   3   2   2  4468.32  4529.97     7.77 o
   4   2   2   227.10   219.35     3.00 o
   5   2   2    29.17    27.54     3.88 o
   6   2   2   564.51   593.93     5.11 o
   7   2   2    94.83    95.96     3.77 o
   8   2   2   247.08   249.33     5.61 o
   9   2   2   133.13   146.17     6.46 o
  10   2   2     2.54     5.40     4.73 <
  -8   3   2    28.10    29.52     4.65 o
  -7   3   2  1031.51  1104.43     8.79 o
  -6   3   2     1.96     2.42     2.69 <
  -5   3   2   971.89  1005.93     5.91 o
  -3   3   2   266.35   261.42     3.46 o
  -2   3   2  1841.95  1785.77     5.81 o
  -1   3   2    76.74    78.20     1.50 o
   0   3   2   240.27   231.87     1.79 o
   1   3   2    45.63    44.48     1.13 o
   2   3   2   128.78   127.89     1.21 o
   3   3   2  1813.37  1818.72     9.04 o
   4   3   2   199.51   190.27     3.17 o
   5   3   2  1635.97  1613.67    11.37 o
   6   3   2   605.61   599.36     5.95 o
   7   3   2   654.23   692.69     6.72 o
   8   3   2   301.82   307.96     5.51 o
   9   3   2   317.60   307.47     6.40 o
  10   3   2    14.35    13.99     4.77 o
  -8   4   2    12.71    13.93     8.15 <
  -7   4   2   201.61   207.28     5.86 o
  -6   4   2    25.02    26.23     3.13 o
  -5   4   2    23.34    23.18     2.81 o
  -4   4   2   140.27   136.73     3.48 o
  -3   4   2   128.24   126.68     4.11 o
  -2   4   2  5042.64  4901.60     8.23 o
  -1   4   2  1221.85  1178.61     3.93 o
   0   4   2  6055.68  5976.92    10.16 o
   1   4   2   136.72   141.54     3.38 o
   2   4   2  4214.15  4105.91     8.98 o
   3   4   2   286.91   289.28     2.80 o
   4   4   2  2728.39  2697.15     7.12 o
   6   4   2    12.85    13.57     2.67 o
   7   4   2   177.88   180.31     4.02 o
   8   4   2    71.64    73.14     4.04 o
   9   4   2    50.05    53.29     4.63 o
  10   4   2     4.68     5.67     4.65 <
  -7   5   2   296.36   308.67     8.57 o
  -6   5   2   873.77   890.60     9.12 o
  -5   5   2   633.09   646.92     6.49 o
  -4   5   2   103.94    99.46     2.86 o
  -3   5   2   466.16   453.38     4.17 o
  -2   5   2   438.46   431.74     4.13 o
  -1   5   2   674.20   659.44     3.99 o
   0   5   2    70.50    71.96     1.54 o
   1   5   2    10.17    10.61     1.13 o
   2   5   2    52.36    49.08     1.61 o
   3   5   2   181.99   192.61     2.36 o
   4   5   2   470.32   502.63     9.74 o
   5   5   2   530.30   536.84     6.51 o
   6   5   2  1199.77  1239.81     7.12 o
   7   5   2  1177.25  1188.74     7.93 o
   8   5   2   403.86   414.18     5.78 o
   9   5   2  1245.89  1222.94     9.79 o
  10   5   2    18.33    16.24     5.30 o
  -6   6   2    38.76    43.18     5.82 o
  -5   6   2     0.77     0.19     3.98 <
  -4   6   2     5.22     8.42     3.40 o
  -3   6   2   169.24   169.68     3.67 o
  -2   6   2    21.44    23.18     2.48 o
  -1   6   2  4015.39  3975.37     8.21 o
   0   6   2    61.43    66.85     3.54 o
   1   6   2  5542.00  5516.95    17.33 o
   2   6   2  1538.07  1531.05    16.40 o
   3   6   2  1280.13  1314.46    15.27 o
   4   6   2  2094.90  2065.29     9.43 o
   5   6   2   164.50   170.07     3.13 o
   6   6   2     6.46    10.01     3.25 o
   7   6   2   185.45   193.66     3.98 o
   8   6   2     0.79     3.42     3.90 <
   9   6   2    37.43    35.13     4.86 o
  10   6   2     0.29     1.15    10.15 <
  -5   7   2    55.84    52.92     5.00 o
  -4   7   2   234.12   224.80     4.48 o
  -3   7   2     0.21     0.25     2.92 <
  -2   7   2    12.28    10.76     2.48 o
  -1   7   2   318.46   319.18     4.00 o
   0   7   2   125.39   129.72     3.02 o
   1   7   2    30.28    31.52     2.96 o
   2   7   2    30.10    30.98     2.21 o
   3   7   2     4.52     3.94     2.11 <
   4   7   2   568.46   596.69     4.94 o
   5   7   2    12.35    10.72     2.71 o
   6   7   2  1671.90  1713.34    10.90 o
   7   7   2    11.15    10.80     3.48 o
   8   7   2  1337.12  1322.99    11.75 o
   9   7   2    39.32    36.74     5.13 o
  -4   8   2    77.81    73.81     5.25 o
  -3   8   2    73.93    76.04     4.48 o
  -2   8   2   285.57   278.89     6.55 o
  -1   8   2   957.70   946.51     9.39 o
   0   8   2   582.57   593.33     5.28 o
   1   8   2   814.12   833.31     6.49 o
   2   8   2   632.25   651.51     4.67 o
   3   8   2   784.00   793.52     5.45 o
   4   8   2   281.54   287.65     4.73 o
   5   8   2  1134.22  1130.52     6.32 o
   6   8   2    52.83    56.77     3.59 o
   7   8   2    61.11    63.53     4.17 o
   8   8   2   144.44   148.05     6.05 o
   9   8   2     2.75     1.38     5.32 <
  -3   9   2   211.20   216.87     7.28 o
  -2   9   2   141.33   136.77     6.74 o
  -1   9   2    71.56    66.51     4.59 o
   0   9   2   298.59   309.40     5.90 o
   1   9   2    48.60    52.92     4.00 o
   2   9   2     2.23     0.56     2.77 <
   3   9   2    19.11    21.87     3.75 o
   4   9   2    23.85    23.93     3.67 o
   5   9   2   428.67   431.21     7.20 o
   6   9   2   265.56   259.38     5.32 o
   7   9   2   843.99   824.20     6.89 o
   8   9   2   232.64   227.57     5.76 o
  -2  10   2    22.34    23.52     5.50 o
  -1  10   2   351.65   367.71     8.93 o
   0  10   2  1028.09  1053.20    11.54 o
   1  10   2   204.69   207.05     5.36 o
   2  10   2  1962.95  2023.25    10.36 o
   3  10   2    54.14    59.99     4.38 o
   4  10   2   965.28   954.82     9.20 o
   5  10   2   234.82   230.66     5.13 o
   6  10   2   149.49   146.90     6.65 o
   7  10   2    14.87    15.07     4.59 o
   0  11   2    48.47    54.21     6.00 o
   1  11   2    22.69    20.47     4.65 o
   2  11   2    33.35    31.67     4.90 o
   3  11   2     2.22     2.94     4.19 <
   4  11   2     3.40     5.44     4.84 <
   5  11   2    13.80    14.95     5.57 o
   6  11   2   283.53   256.68     7.36 o
  -6 -10   3   497.33   468.04     9.14 o
  -5 -10   3     4.86     4.00     7.80 <
  -4 -10   3   418.99   401.92    10.16 o
  -3 -10   3     1.50     2.92     5.09 <
  -2 -10   3   154.60   156.37     6.76 o
  -1 -10   3    16.88    13.93     6.03 o
   0 -10   3     5.46     7.55     8.32 <
   1 -10   3    16.11    16.05     7.38 o
  -7  -9   3     3.01     2.04     5.92 <
  -6  -9   3    15.14    16.53     7.38 o
  -5  -9   3    13.28    16.05     5.55 o
  -4  -9   3   373.59   373.73     8.01 o
  -3  -9   3   411.10   410.28     7.36 o
  -2  -9   3   712.58   733.92    12.08 o
  -1  -9   3   813.17   830.97    10.24 o
   0  -9   3   167.80   184.04     8.80 o
   1  -9   3   705.17   714.37     9.08 o
   2  -9   3   181.77   183.59     7.07 o
  -8  -8   3     4.59    11.11     8.69 <
  -7  -8   3  1591.69  1575.99    17.94 o
  -6  -8   3    14.79    14.59     5.21 o
  -5  -8   3  1304.59  1275.96    13.99 o
  -4  -8   3   352.47   341.52     5.34 o
  -3  -8   3   398.98   393.80     5.82 o
  -2  -8   3   323.15   321.01     5.09 o
  -1  -8   3    15.65    16.55     3.75 o
   0  -8   3     9.73     8.13     3.96 o
   1  -8   3    12.81    12.32     4.27 o
   2  -8   3     0.00    -0.88     3.84 <
   3  -8   3     9.52     5.21     6.96 <
   4  -8   3    10.94    11.97     7.84 <
  -8  -7   3     4.38     1.73     6.78 <
  -7  -7   3    90.60    95.50     5.57 o
  -6  -7   3     5.66     3.92     5.65 <
  -5  -7   3    90.06    94.77     3.86 o
  -4  -7   3   118.45   121.06     3.79 o
  -3  -7   3   121.81   118.44     3.57 o
  -2  -7   3   607.20   617.04     5.19 o
  -1  -7   3   600.66   618.82     5.97 o
   0  -7   3  2733.57  2835.22    10.18 o
   1  -7   3   102.20   106.32     2.98 o
   2  -7   3  3143.37  3227.38    10.96 o
   3  -7   3    53.10    59.28     4.65 o
   4  -7   3   421.20   405.28     9.47 o
   5  -7   3   119.16   112.26     6.53 o
  -9  -6   3    34.54    34.71     6.84 o
  -8  -6   3   755.15   769.55    14.75 o
  -7  -6   3   479.79   491.51    10.41 o
  -6  -6   3  1099.43  1103.26    10.41 o
  -5  -6   3  1194.23  1231.17     8.81 o
  -4  -6   3   312.27   312.21     4.88 o
  -3  -6   3   961.82   969.83     6.93 o
  -2  -6   3     0.24     1.83     3.25 <
  -1  -6   3   265.01   264.74     4.36 o
   0  -6   3     3.92     4.23     2.67 <
   1  -6   3     1.10     1.38     2.63 <
   2  -6   3     0.35     1.48     2.71 <
   3  -6   3     2.45     3.86     3.19 <
   4  -6   3    30.53    26.02     5.57 o
   5  -6   3    98.65    95.54     5.69 o
   6  -6   3   279.84   269.73     9.89 o
  -9  -5   3     0.29     4.84     8.61 <
  -8  -5   3     1.23     2.31     6.67 <
  -7  -5   3   215.76   223.80     7.03 o
  -6  -5   3     6.14    10.05     4.69 o
  -5  -5   3     0.15    -0.79     2.59 <
  -4  -5   3    30.83    33.80     2.71 o
  -3  -5   3  1582.77  1590.15     7.62 o
  -2  -5   3    85.73    82.74     2.21 o
  -1  -5   3  2216.05  2207.10     6.71 o
   0  -5   3  1000.88   973.54     4.13 o
   1  -5   3  2579.58  2722.35     9.60 o
   2  -5   3   621.33   609.11     5.15 o
   3  -5   3  1841.38  1838.90     8.65 o
   4  -5   3   163.85   157.16     5.67 o
   5  -5   3   267.71   256.99     6.72 o
   6  -5   3   164.97   144.55     6.26 o
   7  -5   3    18.02    17.30     6.11 o
  -9  -4   3    87.82    96.66     6.67 o
  -8  -4   3   535.84   523.97     8.05 o
  -7  -4   3   271.94   268.94     6.09 o
  -6  -4   3   931.02   941.57     7.55 o
  -5  -4   3   180.69   181.40     4.00 o
  -4  -4   3  1854.71  1827.56     6.90 o
  -3  -4   3    33.12    31.15     1.52 o
  -2  -4   3  1656.89  1660.09     7.00 o
  -1  -4   3   175.71   171.24     2.17 o
   0  -4   3   202.78   197.92     2.29 o
   1  -4   3   104.45   106.60     1.81 o
   2  -4   3     6.31     8.03     1.96 o
   3  -4   3    55.98    57.69     2.42 o
   4  -4   3   120.50   113.10     5.53 o
   5  -4   3     1.58     2.29     4.57 <
   6  -4   3   830.07   792.99    13.40 o
   7  -4   3     4.58     9.34     4.88 <
  -9  -3   3    72.94    79.21     7.46 o
  -8  -3   3    58.15    48.46     6.80 o
  -7  -3   3    20.67    24.29     5.07 o
  -6  -3   3   663.53   670.27     6.61 o
  -5  -3   3    65.98    63.64     4.15 o
  -4  -3   3   104.12   109.66     2.11 o
  -3  -3   3   100.74   100.24     1.58 o
  -2  -3   3  2548.18  2505.56     4.94 o
  -1  -3   3   344.89   330.40     2.19 o
   0  -3   3  2085.44  2087.00     5.11 o
   1  -3   3  5272.31  5208.26     7.76 o
   2  -3   3  1914.97  1937.11     5.71 o
   3  -3   3  3983.69  3915.20    10.39 o
   4  -3   3   680.35   670.72     5.65 o
   5  -3   3   548.71   497.00     6.20 o
   6  -3   3     1.22     0.23     4.48 <
   7  -3   3   101.82    98.92     7.55 o
   8  -3   3     1.17     6.32     5.17 <
  -9  -2   3     4.97     2.13     6.71 <
  -8  -2   3   104.07   121.42     4.90 o
  -7  -2   3  1535.73  1585.09    10.50 o
  -6  -2   3   103.32   104.46     3.46 o
  -5  -2   3  2635.45  2843.74    14.87 o
  -4  -2   3   854.36   828.26     4.53 o
  -3  -2   3  1781.12  1714.75     5.12 o
  -2  -2   3  1936.52  1878.84     4.52 o
  -1  -2   3   142.07   135.40     1.63 o
   0  -2   3   243.50   234.71     2.23 o
   1  -2   3    97.75    95.74     1.38 o
   2  -2   3   157.70   158.31     1.98 o
   3  -2   3    13.83    13.97     2.00 o
   4  -2   3     9.92     8.71     3.36 o
   5  -2   3    83.59    73.71     4.15 o
   6  -2   3    45.19    45.72     4.17 o
   7  -2   3  1031.16   999.54    10.02 o
   8  -2   3   149.63   149.07     6.80 o
  -9  -1   3     2.50     2.96     6.21 <
  -8  -1   3   124.30   118.75     4.98 o
  -7  -1   3     7.56     7.99     3.19 o
  -6  -1   3   336.32   345.65     5.51 o
  -5  -1   3    59.15    65.89     4.23 o
  -4  -1   3   143.67   143.74     2.71 o
  -3  -1   3    98.42   120.74     2.69 o
  -2  -1   3  1021.93  1061.35     5.91 o
  -1  -1   3  3461.13  3524.77     6.71 o
   0  -1   3  2487.43  2324.40     5.48 o
   1  -1   3   263.38   259.89     2.00 o
   2  -1   3 13399.30 12925.50    15.65 o
   3  -1   3    84.54    82.99     3.02 o
   4  -1   3  6378.09  6078.72    17.54 o
   5  -1   3    75.01    68.49     3.86 o
   6  -1   3   233.37   221.45     4.88 o
   7  -1   3   228.67   222.74     5.23 o
   8  -1   3     5.29     7.21     4.71 <
   9  -1   3     3.61     4.50     5.44 <
  -9   0   3   157.21   162.15     7.84 o
  -8   0   3   100.49   102.32     5.21 o
  -7   0   3   187.88   190.43     5.13 o
  -6   0   3  1102.41  1186.18     8.16 o
  -5   0   3    92.32   101.11     3.19 o
  -4   0   3   535.83   563.57     4.05 o
  -3   0   3   747.44   748.67     3.82 o
  -2   0   3   295.88   304.11     3.36 o
  -1   0   3  1693.30  1739.06     4.71 o
   0   0   3   201.72   234.77     1.48 o
   1   0   3     6.96    10.88     0.94 o
   2   0   3   262.13   267.31     2.34 o
   3   0   3    34.37    33.34     1.52 o
   4   0   3   251.93   239.35     3.34 o
   6   0   3   224.85   212.27     4.46 o
   7   0   3  1026.78  1025.49     7.70 o
   8   0   3   256.84   258.11     6.05 o
   9   0   3   935.24   922.51     9.54 o
  -9   1   3     6.30    10.95     7.88 <
  -8   1   3    10.24     6.98     5.44 <
  -7   1   3   358.00   371.22     6.15 o
  -6   1   3    42.72    48.79     3.75 o
  -5   1   3  1095.43  1162.78     6.45 o
  -4   1   3   546.21   551.77     4.15 o
  -3   1   3    14.73    13.66     1.65 o
  -2   1   3    28.61    42.37     1.48 o
  -1   1   3  5700.30  6034.89     6.48 o
   0   1   3   233.87   229.70     1.42 o
   2   1   3  2249.58  2296.30     3.10 o
   3   1   3  3626.31  3363.26     7.52 o
   4   1   3   951.10   955.29     4.34 o
   5   1   3  3459.27  3418.02    22.05 o
   6   1   3   181.08   184.57     4.63 o
   7   1   3   134.13   137.04     4.05 o
   8   1   3   373.09   374.43     7.68 o
   9   1   3     5.15     7.94     4.27 <
  -8   2   3   144.72   140.46     5.78 o
  -7   2   3   274.61   296.05     6.03 o
  -6   2   3   423.13   460.04     5.76 o
  -5   2   3  1386.49  1441.10     7.37 o
  -4   2   3   945.78  1009.64     6.18 o
  -3   2   3   144.80   147.18     2.09 o
  -2   2   3  1821.22  1779.51     9.10 o
  -1   2   3   811.22   820.05     6.27 o
   0   2   3   985.16   991.94     3.66 o
   1   2   3    50.93    45.92     0.63 o
   2   2   3   684.66   709.10     1.50 o
   3   2   3   118.20   113.61     1.94 o
   4   2   3    12.12    11.72     1.61 o
   5   2   3    31.08    30.42     3.73 o
   6   2   3   430.42   429.61     5.97 o
   7   2   3     1.34     1.63     3.21 <
   8   2   3  1118.47  1106.83     8.16 o
   9   2   3     7.27     6.17     3.88 <
  10   2   3  1014.05   865.66    14.90 o
  -8   3   3     0.09     1.79     4.55 <
  -7   3   3   216.61   223.38     5.19 o
  -6   3   3   133.14   132.53     3.86 o
  -5   3   3   306.23   328.06     4.11 o
  -4   3   3   498.75   504.00     7.38 o
  -3   3   3   877.67   886.05     7.58 o
  -2   3   3   108.52   108.45     3.63 o
  -1   3   3   399.55   374.17     4.72 o
   0   3   3  4968.26  5021.76     7.46 o
   1   3   3   352.55   319.60     1.54 o
   2   3   3  4383.02  4295.45     5.09 o
   3   3   3  8669.66  8709.00    12.12 o
   4   3   3   668.76   668.77     3.42 o
   5   3   3  4680.14  4721.15    11.54 o
   6   3   3    68.91    69.14     3.25 o
   7   3   3   176.40   185.15     4.21 o
   8   3   3    39.09    44.43     5.82 o
   9   3   3    71.87    69.26     4.40 o
  10   3   3    11.66     8.80     5.34 <
  -7   4   3    58.66    61.67     5.61 o
  -6   4   3    83.49    94.87     3.48 o
  -5   4   3  1039.83  1065.26     6.78 o
  -4   4   3    43.51    43.70     3.71 o
  -3   4   3   398.08   379.40     6.15 o
  -2   4   3    20.67    22.75     2.21 o
  -1   4   3     8.15     9.49     1.17 o
   0   4   3   127.07   130.59     2.61 o
   1   4   3    51.18    38.39     2.56 o
   2   4   3    69.04    64.33     1.36 o
   3   4   3   411.28   408.35     2.80 o
   4   4   3     0.93     1.13     1.29 <
   5   4   3     8.07     5.71     2.84 o
   6   4   3     5.24     3.90     2.61 <
   7   4   3   614.97   622.16     5.86 o
   8   4   3    95.71   100.81     4.00 o
   9   4   3  1265.41  1246.34    10.90 o
  10   4   3   603.38   583.01     9.62 o
  -7   5   3    18.35    20.31     6.50 o
  -6   5   3   668.95   683.74     8.24 o
  -5   5   3    15.51    13.68     3.67 o
  -4   5   3   856.76   823.55     6.57 o
  -3   5   3   138.15   142.90     3.32 o
  -2   5   3   142.51   149.03     2.82 o
  -1   5   3   142.17   153.89     4.05 o
   0   5   3   407.61   401.58     3.28 o
   1   5   3    96.35   115.87     1.83 o
   2   5   3  1191.33  1234.36     4.07 o
   3   5   3     1.48     1.86     1.15 <
   4   5   3  2747.27  2780.66    11.44 o
   5   5   3     2.62    -0.48     3.29 <
   6   5   3  1947.24  1969.34     8.82 o
   7   5   3    29.59    32.71     3.04 o
   8   5   3   121.00   119.48     4.23 o
   9   5   3   157.95   152.62     4.94 o
  10   5   3     0.69     1.96     6.17 <
  -6   6   3   202.00   209.03     6.59 o
  -5   6   3    30.70    33.90     4.38 o
  -4   6   3   868.65   856.90     8.26 o
  -3   6   3     0.92    -0.67     2.79 <
  -2   6   3   487.33   503.93     5.72 o
  -1   6   3    84.81    86.53     2.42 o
   0   6   3    14.78    18.58     2.40 o
   2   6   3    52.99    53.36     3.09 o
   3   6   3   520.06   500.47     6.82 o
   4   6   3     1.08     2.08     2.34 <
   5   6   3    14.13    15.20     2.50 o
   6   6   3    35.31    36.67     3.00 o
   7   6   3   435.77   428.29     4.84 o
   8   6   3    53.59    52.88     3.90 o
   9   6   3   550.68   542.44     9.16 o
  -5   7   3   547.93   529.28     7.97 o
  -4   7   3   242.05   235.81     4.65 o
  -3   7   3   723.53   730.89     6.80 o
  -2   7   3   526.77   533.95     4.78 o
  -1   7   3    31.42    33.82     2.59 o
   0   7   3   519.39   536.47     4.32 o
   1   7   3   384.05   398.11     4.03 o
   2   7   3     2.31     5.09     1.98 o
   3   7   3  1298.39  1343.01     5.62 o
   4   7   3   506.62   505.23     3.94 o
   5   7   3  1296.09  1340.67     6.41 o
   6   7   3   452.57   454.21     5.03 o
   7   7   3   287.60   274.93     5.40 o
   8   7   3   132.88   128.03     4.75 o
   9   7   3     4.68     7.11     5.50 <
  -4   8   3   160.52   142.67     7.53 o
  -3   8   3   315.04   300.90     6.34 o
  -2   8   3   101.60   103.65     4.27 o
  -1   8   3    33.13    34.36     3.65 o
   0   8   3     0.61     1.02     2.61 <
   1   8   3     0.06     2.02     2.77 <
   2   8   3   125.74   127.78     3.17 o
   3   8   3     5.47     4.15     2.59 <
   4   8   3   458.52   461.26     5.94 o
   5   8   3     6.22     7.17     2.67 o
   6   8   3   184.11   189.76     4.00 o
   7   8   3    90.72    86.95     4.96 o
   8   8   3   259.67   250.94     6.88 o
   9   8   3    64.40    59.46     5.75 o
  -3   9   3   556.51   542.36     8.26 o
  -2   9   3    55.71    57.46     5.11 o
  -1   9   3   483.62   503.42     6.45 o
   0   9   3   188.87   194.05     4.27 o
   1   9   3   175.38   181.98     5.13 o
   2   9   3   512.30   530.30     4.78 o
   3   9   3   306.83   312.08     5.94 o
   4   9   3   272.13   279.51     5.11 o
   5   9   3  1107.21  1120.38     8.49 o
   6   9   3    85.90    84.38     4.09 o
   7   9   3   282.61   272.57     5.96 o
   8   9   3     8.99    10.70     4.90 o
  -2  10   3   117.50   120.35     6.05 o
  -1  10   3    39.92    40.45     5.11 o
   0  10   3    37.67    43.55     4.98 o
   1  10   3     0.85     0.56     3.31 <
   2  10   3   164.33   173.13     4.05 o
   3  10   3   126.59   131.28     4.50 o
   4  10   3   210.91   200.09     5.38 o
   5  10   3    36.36    40.72     4.13 o
   6  10   3   107.23    98.65     6.19 o
   7  10   3    12.93     9.74     5.21 <
   0  11   3    19.89    14.76     7.05 o
   1  11   3   213.89   205.28     4.90 o
   2  11   3     3.22     3.46     4.13 <
   3  11   3    95.06    97.83     5.28 o
   4  11   3   103.21    99.29     5.38 o
   5  11   3    40.51    39.53     5.23 o
   6  11   3   597.93   574.81    12.35 o
  -5 -10   4    95.93    91.89     7.55 o
  -4 -10   4     6.66     8.76     6.94 <
  -3 -10   4    40.58    40.47     7.17 o
  -2 -10   4    81.62    80.90     7.28 o
  -1 -10   4    22.90    22.64     8.07 o
   0 -10   4     1.54     2.04     8.61 <
  -7  -9   4   377.51   350.66    17.60 o
  -6  -9   4    92.05    89.41     6.26 o
  -5  -9   4   246.35   223.09     8.78 o
  -4  -9   4  1050.15  1017.41    13.61 o
  -3  -9   4     1.76    -1.15     5.61 <
  -2  -9   4   791.61   786.98    10.16 o
  -1  -9   4    66.56    71.22     6.38 o
   0  -9   4   174.09   174.08     7.21 o
   1  -9   4     6.58     5.94     6.32 <
   2  -9   4     2.59     1.44     9.44 <
  -7  -8   4   226.39   225.40     8.11 o
  -6  -8   4    67.67    61.05     5.59 o
  -5  -8   4   120.78   117.46     6.17 o
  -4  -8   4    18.10    14.57     6.11 o
  -3  -8   4   120.43   117.64     4.52 o
  -2  -8   4     9.68    10.07     4.32 o
  -1  -8   4    60.62    62.63     4.23 o
   0  -8   4    45.62    51.00     4.69 o
   1  -8   4   389.24   411.94     7.53 o
   2  -8   4   540.01   542.02     7.28 o
   3  -8   4   883.58   896.21    12.73 o
  -8  -7   4   177.28   156.64    10.72 o
  -7  -7   4   108.62   100.46     6.73 o
  -6  -7   4    68.20    65.78     5.21 o
  -5  -7   4   130.26   129.30     5.00 o
  -4  -7   4    33.27    31.69     4.46 o
  -3  -7   4   607.18   590.92     5.97 o
  -2  -7   4    33.50    35.51     3.15 o
  -1  -7   4   449.81   445.70     6.01 o
   0  -7   4   117.79   119.35     3.71 o
   1  -7   4    57.68    54.25     3.40 o
   2  -7   4    13.05    11.65     3.46 o
   3  -7   4     0.97     1.29     4.88 <
   4  -7   4    47.37    44.79     6.17 o
   5  -7   4     6.01     5.61     7.61 <
  -9  -6   4   186.12   174.33    10.72 o
  -8  -6   4    61.75    75.10     9.03 o
  -7  -6   4    16.24    18.60     5.05 o
  -6  -6   4   430.26   424.87     9.18 o
  -5  -6   4    74.74    72.56     4.23 o
  -4  -6   4   926.35   935.23     6.64 o
  -3  -6   4   109.63   115.89     3.84 o
  -2  -6   4   220.53   218.76     6.57 o
  -1  -6   4   372.24   369.53     5.34 o
   0  -6   4    17.54    19.64     3.06 o
   1  -6   4    87.89    89.85     3.40 o
   2  -6   4  1171.94  1219.09     8.04 o
   3  -6   4     2.88     2.86     3.65 <
   4  -6   4   891.39   874.02     9.10 o
   5  -6   4     0.54     1.65     5.63 <
   6  -6   4   565.24   510.69    19.86 o
  -9  -5   4   619.41   613.14    13.54 o
  -8  -5   4    14.73    17.66     5.71 o
  -7  -5   4   459.22   465.07     7.57 o
  -6  -5   4   610.20   606.02     8.28 o
  -5  -5   4   199.26   192.16     5.13 o
  -4  -5   4   723.24   697.64     8.89 o
  -3  -5   4   727.39   717.64     6.53 o
  -2  -5   4   787.09   788.11     5.70 o
  -1  -5   4   813.82   813.16     5.63 o
   0  -5   4    40.82    39.93     2.81 o
   1  -5   4    99.79   100.86     3.46 o
   2  -5   4    19.93    23.14     2.86 o
   3  -5   4     0.93     2.13     3.04 <
   4  -5   4     1.38    -0.63     4.92 <
   5  -5   4    43.36    40.28     5.88 o
   6  -5   4     2.88     3.57     5.92 <
  -9  -4   4    11.96    13.13     6.09 o
  -8  -4   4   102.32    98.29     5.96 o
  -7  -4   4     2.39     3.50     5.30 <
  -6  -4   4   516.84   523.66     6.59 o
  -5  -4   4   446.12   439.06     7.59 o
  -4  -4   4   150.56   149.01     4.61 o
  -3  -4   4  1035.73  1031.48     5.49 o
  -2  -4   4   450.82   449.40     3.11 o
  -1  -4   4   531.62   526.31     4.26 o
   0  -4   4  1963.62  1957.29     7.19 o
   1  -4   4    27.61    35.26     2.52 o
   2  -4   4    14.85    24.39     3.40 o
   3  -4   4  2944.81  2975.58    12.51 o
   4  -4   4   668.43   679.55     6.82 o
   5  -4   4  1285.55  1201.87    10.88 o
   6  -4   4   798.31   726.81     9.85 o
   7  -4   4    62.33    51.77     6.53 o
  -9  -3   4    67.62    78.36     8.42 o
  -8  -3   4   614.93   605.72    11.47 o
  -7  -3   4   335.40   337.07     7.34 o
  -6  -3   4     0.29     0.10     3.44 <
  -5  -3   4  1207.36  1234.70     8.66 o
  -4  -3   4    66.18    67.60     3.52 o
  -3  -3   4    48.73    50.17     1.56 o
  -2  -3   4  1206.24  1163.86     4.34 o
  -1  -3   4    42.92    42.35     1.58 o
   0  -3   4   418.50   416.64     4.32 o
   1  -3   4    31.28    30.02     1.56 o
   2  -3   4    31.67    33.44     2.75 o
   3  -3   4    15.83    16.70     2.69 o
   4  -3   4    77.20    75.19     3.52 o
   5  -3   4    50.45    38.22     4.61 o
   6  -3   4    74.38    75.69     5.28 o
   7  -3   4    45.47    38.97     4.90 o
   8  -3   4   165.59   158.16     6.99 o
  -9  -2   4    47.45    52.83    13.87 o
  -8  -2   4   132.39   143.75     5.48 o
  -7  -2   4    90.34    88.51     4.90 o
  -6  -2   4     4.05     4.71     3.11 <
  -5  -2   4  1566.35  1643.58    12.45 o
  -4  -2   4   184.19   191.19     3.73 o
  -3  -2   4  3515.55  3462.39     7.63 o
  -2  -2   4    97.61    97.57     1.69 o
  -1  -2   4  1247.08  1177.47     3.91 o
   0  -2   4   773.11   802.87     4.84 o
   1  -2   4    97.26   102.16     2.71 o
   2  -2   4    21.70    24.12     1.90 o
   3  -2   4   944.62   941.44    14.20 o
   4  -2   4   392.42   383.11     6.11 o
   5  -2   4   840.77   807.94     9.08 o
   6  -2   4   338.28   316.97     6.65 o
   7  -2   4   719.90   702.80     8.28 o
   8  -2   4     0.66     3.61     5.48 <
  -9  -1   4   506.12   526.53    17.65 o
  -8  -1   4   587.82   616.12     9.10 o
  -7  -1   4   154.15   157.29     4.63 o
  -6  -1   4   584.61   599.08     7.68 o
  -5  -1   4   152.02   150.89     3.34 o
  -4  -1   4  1673.90  1673.71     7.52 o
  -3  -1   4   397.61   401.95     3.88 o
  -2  -1   4    95.72    93.67     2.54 o
  -1  -1   4  2456.17  2391.64     5.68 o
   0  -1   4   105.12   106.33     2.42 o
   1  -1   4   474.18   493.62     3.74 o
   2  -1   4    92.60    97.42     2.40 o
   3  -1   4   395.56   387.77     3.57 o
   5  -1   4    12.71    17.08     3.84 o
   6  -1   4   179.90   170.16     4.38 o
   7  -1   4    34.61    35.47     3.88 o
   8  -1   4    19.03    20.79     4.82 o
   9  -1   4   146.50   145.67     6.94 o
  -9   0   4   499.40   516.24    12.18 o
  -8   0   4    17.81    19.83     4.42 o
  -7   0   4   266.53   272.75     5.59 o
  -6   0   4    87.85    89.03     3.77 o
  -5   0   4    55.24    61.20     2.48 o
  -4   0   4  1604.95  1649.12     7.23 o
  -3   0   4    48.99    39.66     2.27 o
  -2   0   4  5245.04  5442.94    21.78 o
  -1   0   4   998.42   969.20     6.67 o
   0   0   4  3880.36  3860.59     7.68 o
   1   0   4  3412.65  3478.82     6.54 o
   3   0   4   366.01   360.80     2.96 o
   4   0   4  2363.83  2290.12     8.81 o
   5   0   4     1.04     3.63     2.54 <
   6   0   4  1396.61  1290.25     9.42 o
   7   0   4    71.06    73.87     3.92 o
   8   0   4   276.08   265.27     6.11 o
   9   0   4    94.99    97.41     4.88 o
  -8   1   4    74.91    76.21     6.28 o
  -7   1   4  1282.58  1340.23    11.67 o
  -6   1   4   193.53   212.91     5.76 o
  -5   1   4   643.62   694.24     6.03 o
  -4   1   4  2116.81  2176.11     8.45 o
  -3   1   4    45.12    44.49     1.63 o
  -2   1   4  1036.03  1029.22     4.05 o
  -1   1   4   507.80   517.92     4.17 o
   0   1   4   357.69   332.26     2.52 o
   1   1   4    80.24    84.77     0.77 o
   2   1   4   228.20   241.04     1.33 o
   3   1   4   454.20   464.53     3.32 o
   4   1   4   174.73   169.32     2.42 o
   5   1   4   558.79   555.15     8.28 o
   6   1   4    46.45    47.98     3.21 o
   7   1   4   444.21   450.68     6.19 o
   8   1   4   118.89   114.39     4.02 o
   9   1   4     1.32     2.27     4.21 <
  -8   2   4    90.62    94.45     5.50 o
  -7   2   4     6.53     6.59     4.69 <
  -6   2   4   613.52   660.43     7.01 o
  -5   2   4   185.00   202.17     4.98 o
  -4   2   4  1161.06  1243.01     8.46 o
  -3   2   4   709.95   766.94     5.26 o
  -2   2   4  2609.81  2528.38     7.83 o
  -1   2   4  1141.63  1156.08     4.64 o
   0   2   4  5278.65  5055.69     9.39 o
   1   2   4   284.54   284.54     1.11 o
   2   2   4  2139.26  2141.62     3.60 o
   3   2   4   617.49   599.09     3.24 o
   4   2   4    12.11    11.22     1.65 o
   5   2   4  1559.95  1500.07     7.14 o
   6   2   4   411.94   404.48     4.65 o
   7   2   4   421.21   404.30     5.90 o
   8   2   4   438.36   437.84     7.26 o
   9   2   4    17.75    16.20     5.00 o
  -8   3   4   625.92   635.97    12.79 o
  -7   3   4   181.86   197.81     4.55 o
  -6   3   4   218.87   234.47     6.05 o
  -5   3   4   589.17   614.45     7.24 o
  -4   3   4    34.78    37.13     3.19 o
  -3   3   4  1088.55  1124.10    13.47 o
  -2   3   4    32.24    35.30     2.19 o
  -1   3   4   843.80   781.10     4.82 o
   1   3   4   298.60   280.96     2.13 o
   2   3   4    13.54    13.34     0.77 o
   3   3   4   401.78   405.61     1.92 o
   4   3   4  1070.51  1087.42     3.97 o
   5   3   4   453.12   443.14     3.48 o
   6   3   4   503.27   500.58     6.47 o
   7   3   4   203.03   195.43     3.96 o
   8   3   4     0.21     2.67     3.84 <
   9   3   4    55.97    58.84     4.94 o
  10   3   4    72.01    66.05    12.34 o
  -7   4   4    17.36    17.10     5.30 o
  -6   4   4   126.68   132.01     4.59 o
  -5   4   4   277.47   289.48     5.32 o
  -4   4   4   116.28   116.56     4.07 o
  -3   4   4  2255.15  2168.51     7.57 o
  -2   4   4     4.08     8.19     2.54 o
  -1   4   4  4112.45  4032.68    10.93 o
   0   4   4   506.64   504.91     2.52 o
   1   4   4  3182.41  3076.83     6.22 o
   2   4   4    38.45    43.20     1.06 o
   3   4   4   234.46   231.98     1.90 o
   4   4   4   233.12   250.47     2.54 o
   5   4   4    47.79    49.00     2.96 o
   6   4   4   497.04   499.89     5.74 o
   7   4   4   233.61   231.35     4.53 o
   8   4   4    50.84    50.10     3.94 o
   9   4   4   333.86   320.45     7.67 o
  10   4   4     0.01    -1.13     8.19 <
  -7   5   4   393.35   412.34    11.20 o
  -6   5   4   495.12   509.21     6.74 o
  -5   5   4     0.02     0.58     3.42 <
  -4   5   4  1345.41  1320.99     9.10 o
  -3   5   4   301.65   294.58     4.80 o
  -2   5   4   571.61   583.92     4.92 o
  -1   5   4  1170.45  1165.28    10.98 o
   0   5   4    49.93    47.85     2.96 o
   1   5   4   541.58   528.92     2.92 o
   2   5   4   101.77   104.26     1.58 o
   3   5   4    45.31    50.00     1.56 o
   4   5   4   534.14   529.87     6.47 o
   5   5   4   350.91   350.96     3.71 o
   6   5   4   982.96  1006.67     6.76 o
   7   5   4   237.50   251.64     3.96 o
   8   5   4   398.81   402.27     5.28 o
   9   5   4    21.12    18.56     4.80 o
  10   5   4    72.37    57.71    13.43 o
  -6   6   4     0.79     0.92     4.75 <
  -5   6   4   276.87   279.57     6.38 o
  -4   6   4   197.66   182.38     5.34 o
  -3   6   4    83.22    87.32     4.40 o
  -2   6   4  1320.66  1331.63     8.43 o
  -1   6   4   178.54   185.82     2.96 o
   0   6   4  2914.29  2896.92     8.77 o
   1   6   4  2505.64  2569.72    19.62 o
   2   6   4  2160.22  2170.67    12.29 o
   3   6   4  1699.94  1709.83     7.37 o
   4   6   4   202.62   219.99     3.52 o
   5   6   4   316.72   316.30     4.50 o
   6   6   4   901.46   914.89     6.74 o
   7   6   4     0.59     1.83     3.46 <
   8   6   4   102.38    97.17     6.30 o
   9   6   4    88.29    87.36     6.96 o
  -5   7   4   174.59   172.87     5.17 o
  -4   7   4   475.67   461.62     6.53 o
  -3   7   4   132.16   132.12     4.13 o
  -2   7   4   267.58   263.74     4.61 o
  -1   7   4     0.04    -0.52     2.79 <
   0   7   4   325.47   320.70     4.53 o
   1   7   4    15.07    12.45     2.11 o
   2   7   4   410.16   410.80     3.80 o
   3   7   4   407.44   403.60     3.92 o
   4   7   4    14.59    16.78     2.15 o
   5   7   4   733.18   741.58     5.36 o
   6   7   4     4.09     6.09     3.11 <
   7   7   4  1287.15  1273.92    12.96 o
   8   7   4    30.57    27.79     5.42 o
   9   7   4   359.31   359.92     8.82 o
  -4   8   4   173.81   172.26     5.25 o
  -3   8   4   206.31   197.25     6.11 o
  -2   8   4   999.09   984.61     8.08 o
  -1   8   4   232.39   231.60     5.34 o
   0   8   4  1264.22  1270.57     6.74 o
   1   8   4     7.57     8.94     2.69 o
   2   8   4  1459.32  1463.15     6.97 o
   3   8   4   118.33   126.59     3.23 o
   4   8   4   288.45   291.61     3.59 o
   5   8   4    73.58    69.22     3.11 o
   6   8   4    78.34    75.77     4.15 o
   7   8   4   442.88   451.78     6.92 o
   8   8   4     5.28     3.92     5.15 <
   9   8   4    32.57    30.73     8.09 o
  -3   9   4   637.79   626.17    10.24 o
  -2   9   4     7.66    10.55     4.90 o
  -1   9   4   458.02   474.75     6.34 o
   0   9   4   241.04   250.56     5.03 o
   1   9   4   132.96   133.32     3.65 o
   2   9   4    96.16   102.34     3.32 o
   3   9   4   212.91   212.68     4.44 o
   4   9   4   437.90   447.11     6.86 o
   5   9   4   299.34   301.83     5.17 o
   6   9   4   406.49   414.68     5.99 o
   7   9   4   602.01   582.73     7.32 o
   8   9   4   193.09   186.63     5.71 o
  -1  10   4   832.06   823.99    12.73 o
   0  10   4    29.57    32.73     4.19 o
   1  10   4  1376.67  1385.22     8.64 o
   2  10   4   210.83   211.16     4.96 o
   3  10   4  1335.03  1402.88    11.29 o
   4  10   4   298.00   303.75     6.69 o
   5  10   4    44.03    42.07     4.96 o
   6  10   4   366.12   364.86     9.14 o
   7  10   4    71.10    68.51     6.11 o
   1  11   4   125.02   118.71     5.03 o
   2  11   4    18.67    20.41     3.82 o
   3  11   4   137.56   141.60     5.69 o
   4  11   4   193.66   199.31     6.63 o
   5  11   4    90.97    92.68     6.01 o
   6  11   4   263.07   210.57    12.76 o
  -3 -10   5     0.77     1.36     8.76 <
  -2 -10   5   163.73   157.39     9.84 o
  -6  -9   5    58.10    45.35     9.19 o
  -5  -9   5    94.37    77.82    10.86 o
  -4  -9   5   121.52   108.80     9.28 o
  -3  -9   5   165.85   174.78     9.13 o
  -2  -9   5  1070.14  1092.82    15.19 o
  -1  -9   5    95.20    96.50     6.63 o
   0  -9   5   684.16   695.57    13.33 o
   1  -9   5    10.48     9.59    11.97 <
  -7  -8   5   242.16   216.84    10.74 o
  -6  -8   5   574.90   537.58     9.72 o
  -5  -8   5   469.86   455.15     8.72 o
  -4  -8   5   325.94   316.77     9.01 o
  -3  -8   5   194.53   191.30     9.24 o
  -2  -8   5    65.35    57.25     6.86 o
  -1  -8   5   244.12   256.19     7.24 o
   0  -8   5   131.58   146.52     8.99 o
   1  -8   5     5.61     6.84     5.59 <
   2  -8   5    38.80    41.60     7.78 o
   3  -8   5     0.29    -1.92     7.78 <
  -8  -7   5   227.98   209.37    11.14 o
  -7  -7   5     0.50     1.40     5.61 <
  -6  -7   5   223.96   235.77     9.18 o
  -5  -7   5   114.20   109.47     6.13 o
  -4  -7   5     0.72     3.06     3.73 <
  -3  -7   5   320.79   312.14     5.76 o
  -2  -7   5    12.57    13.82     3.36 o
  -1  -7   5  1679.70  1714.73     8.19 o
   0  -7   5    25.58    24.62     4.29 o
   1  -7   5  1902.66  1990.47    10.05 o
   2  -7   5    28.92    32.50     5.57 o
   3  -7   5   124.37   119.06     5.32 o
   4  -7   5   473.81   466.94     9.55 o
  -8  -6   5   250.45   255.52     8.78 o
  -7  -6   5   440.83   437.07     7.86 o
  -6  -6   5  1373.51  1430.87    15.24 o
  -5  -6   5    65.36    65.95     4.50 o
  -4  -6   5  1731.42  1715.20    10.19 o
  -3  -6   5    40.07    43.16     3.40 o
  -2  -6   5    77.65    77.67     4.05 o
  -1  -6   5   560.34   571.40     5.95 o
   0  -6   5     3.46     3.94     2.73 <
   1  -6   5   111.75   116.02     3.67 o
   2  -6   5     1.78     0.52     3.04 <
   3  -6   5     0.74    -0.17     4.40 <
   4  -6   5    10.32     6.46     5.71 <
   5  -6   5    18.48    17.18     6.46 o
  -9  -5   5   138.40   101.42    13.72 o
  -8  -5   5    42.85    33.71     6.73 o
  -7  -5   5    68.40    71.33     5.30 o
  -6  -5   5     0.92    -1.79     5.25 <
  -5  -5   5   207.71   209.41     6.84 o
  -4  -5   5   334.92   344.33     6.36 o
  -3  -5   5   419.98   420.17     6.40 o
  -2  -5   5  1128.94  1131.41     7.39 o
  -1  -5   5  1057.70  1044.10     7.56 o
   0  -5   5  1878.46  1922.32     8.21 o
   1  -5   5   919.36   945.00     7.87 o
   2  -5   5   933.80   977.47     7.66 o
   3  -5   5   323.02   337.21     5.46 o
   4  -5   5     0.31     0.21     4.07 <
   5  -5   5   262.06   247.00     7.01 o
   6  -5   5    96.60    97.52     6.71 o
  -9  -4   5   620.60   629.56    13.75 o
  -8  -4   5    53.78    45.27     7.76 o
  -7  -4   5   964.76   988.46    11.14 o
  -6  -4   5    41.24    44.70     3.88 o
  -5  -4   5  1087.09  1078.89    11.77 o
  -4  -4   5   157.56   150.24     4.67 o
  -3  -4   5  1040.67  1038.77     6.43 o
  -2  -4   5   146.51   148.93     2.77 o
  -1  -4   5    29.51    31.27     3.54 o
   0  -4   5   749.30   729.09     7.64 o
   1  -4   5     8.62     8.71     2.56 o
   2  -4   5   169.31   172.47     3.69 o
   3  -4   5    48.42    49.98     3.50 o
   4  -4   5     0.48    -0.25     3.52 <
   5  -4   5   301.80   305.07     8.36 o
   6  -4   5    48.37    46.27     6.36 o
   7  -4   5   333.63   317.74     7.84 o
  -9  -3   5   112.89    91.50     7.36 o
  -8  -3   5   208.45   213.04     9.15 o
  -7  -3   5   552.86   552.89    10.83 o
  -6  -3   5    16.96    16.76     3.98 o
  -5  -3   5   162.12   173.41     4.30 o
  -4  -3   5    38.74    42.07     3.32 o
  -3  -3   5   206.79   210.46     2.88 o
  -2  -3   5  1838.67  1811.81     5.94 o
  -1  -3   5   780.90   785.08     4.07 o
   0  -3   5  4852.98  4839.57    12.15 o
   1  -3   5   465.87   494.26     8.12 o
   2  -3   5  2424.57  2449.23     9.47 o
   3  -3   5    56.00    58.26     2.94 o
   4  -3   5   488.43   476.68     7.86 o
   5  -3   5    33.84    31.57     4.42 o
   6  -3   5    89.46    83.34     6.05 o
   7  -3   5    47.29    46.87     5.36 o
  -9  -2   5    20.92    18.83     7.92 o
  -8  -2   5   593.17   616.90     9.93 o
  -7  -2   5     4.14     9.15     5.44 <
  -6  -2   5  1502.02  1478.85     8.41 o
  -5  -2   5   796.25   794.11     9.83 o
  -4  -2   5  1421.47  1399.44     7.62 o
  -3  -2   5  2361.67  2334.71     8.66 o
  -2  -2   5    49.65    48.35     1.77 o
  -1  -2   5  1273.29  1223.17     4.22 o
   0  -2   5   651.50   640.43     4.07 o
   1  -2   5   386.48   375.89     3.42 o
   2  -2   5   238.21   228.87     4.48 o
   3  -2   5   177.04   186.05     6.11 o
   4  -2   5    61.73    65.91     3.36 o
   5  -2   5    72.92    72.35     4.34 o
   6  -2   5   294.59   292.53     6.21 o
   7  -2   5   174.52   163.69     6.17 o
   8  -2   5   280.27   267.15     6.63 o
  -9  -1   5    61.18    46.39     6.61 o
  -8  -1   5    75.03    75.96     6.21 o
  -7  -1   5    48.92    45.45     5.46 o
  -6  -1   5   161.48   158.75     4.25 o
  -5  -1   5    48.27    47.12     3.34 o
  -4  -1   5   143.51   151.37     4.00 o
  -3  -1   5   117.06   124.07     4.07 o
  -2  -1   5    91.18    87.87     2.17 o
  -1  -1   5  2541.67  2485.14     5.68 o
   0  -1   5    70.27    70.87     2.31 o
   1  -1   5  9738.35  9680.33    10.30 o
   2  -1   5    25.26    32.17     1.77 o
   3  -1   5  4481.37  4449.63    18.14 o
   4  -1   5  1325.67  1295.25     7.00 o
   5  -1   5   353.64   341.99     5.86 o
   6  -1   5   576.08   552.14     6.78 o
   7  -1   5    67.46    65.72     4.52 o
   8  -1   5     3.27     3.34     4.73 <
  -8   0   5    72.99    78.44     5.46 o
  -7   0   5   450.96   477.54     9.57 o
  -6   0   5   751.81   777.83     6.49 o
  -5   0   5   124.85   127.03     3.86 o
  -4   0   5  1853.05  1842.41     8.44 o
  -3   0   5     4.34     5.32     2.23 o
  -2   0   5   690.32   708.07     5.84 o
  -1   0   5   329.21   315.53     3.94 o
   0   0   5   238.72   230.96     5.67 o
   1   0   5   461.39   433.94     3.82 o
   2   0   5   129.89   123.81     1.65 o
   3   0   5   158.24   159.07     2.46 o
   4   0   5   333.14   336.20     5.86 o
   5   0   5    28.64    29.52     2.77 o
   6   0   5   669.45   647.50     6.28 o
   7   0   5   125.43   133.80     4.86 o
   8   0   5   750.10   745.26     7.97 o
   9   0   5     0.92     1.56     4.86 <
  -8   1   5    68.08    59.74     5.28 o
  -7   1   5    50.79    58.19     4.61 o
  -6   1   5   565.30   566.28     6.01 o
  -5   1   5    16.39    23.71     3.13 o
  -4   1   5     1.68     1.90     2.48 <
  -3   1   5     4.48     5.67     1.75 o
  -2   1   5   970.28  1005.80     3.86 o
  -1   1   5  2383.30  2452.93     7.60 o
   0   1   5  2650.48  2594.65     8.51 o
   1   1   5  5278.07  5172.64     6.36 o
   2   1   5  2561.95  2437.96     4.84 o
   3   1   5   847.96   868.55     3.61 o
   4   1   5   426.12   416.15     3.96 o
   5   1   5   937.71   912.34     5.74 o
   6   1   5   173.30   169.87     3.80 o
   7   1   5   380.15   379.44     6.15 o
   8   1   5    15.81    17.56     3.82 o
   9   1   5     0.38     1.94     4.59 <
  -8   2   5   337.66   341.72     7.11 o
  -7   2   5   208.88   219.15     6.55 o
  -6   2   5   173.41   180.81     5.90 o
  -5   2   5   779.88   850.48     7.18 o
  -4   2   5     3.39     6.46     3.06 o
  -3   2   5  2485.52  2521.43    14.35 o
  -2   2   5   126.42   142.57     3.04 o
  -1   2   5   358.04   360.32     3.13 o
   0   2   5  2349.20  2206.61    10.57 o
   1   2   5    53.35    48.33     1.46 o
   2   2   5   864.05   830.86     2.48 o
   3   2   5    22.53    25.48     1.15 o
   4   2   5    52.04    54.36     1.58 o
   5   2   5   436.97   416.86     5.72 o
   6   2   5   132.74   132.39     3.77 o
   7   2   5  1160.08  1139.68     7.68 o
   8   2   5   139.30   131.43     5.15 o
   9   2   5   444.73   423.71     8.78 o
  -7   3   5    70.30    68.62     5.00 o
  -6   3   5    68.30    70.43     4.21 o
  -5   3   5   455.96   474.07     6.84 o
  -4   3   5     4.84     0.00     4.73 <
  -3   3   5    20.57    23.62     3.44 o
  -1   3   5   292.45   303.69     3.67 o
   0   3   5  1414.28  1361.67     5.31 o
   1   3   5  1601.96  1581.14     3.39 o
   2   3   5  8213.21  8096.83     9.46 o
   3   3   5  1220.00  1191.55     3.45 o
   4   3   5  3576.34  3517.67     6.81 o
   5   3   5   325.45   326.93     3.67 o
   6   3   5  1170.33  1193.95     9.54 o
   7   3   5   211.86   208.59     4.48 o
   8   3   5    36.56    35.17     4.44 o
   9   3   5     8.62    12.24     5.05 o
  -7   4   5   181.34   177.91     6.15 o
  -6   4   5   740.14   753.85     9.58 o
  -5   4   5    26.46    24.66     4.86 o
  -4   4   5   518.30   533.01     7.18 o
  -3   4   5  1003.32   977.53     6.47 o
  -2   4   5   293.79   282.58     4.25 o
   0   4   5   382.25   374.94     3.25 o
   1   4   5   318.23   319.24     1.98 o
   2   4   5   268.06   262.42     1.86 o
   3   4   5   378.36   371.74     2.21 o
   4   4   5    31.85    35.38     1.58 o
   5   4   5    85.52    87.55     2.52 o
   6   4   5    63.88    66.70     3.59 o
   7   4   5   278.94   277.76     5.17 o
   8   4   5   959.95   965.63     9.83 o
   9   4   5   542.00   541.54     7.97 o
  -6   5   5    20.05    21.81     4.19 o
  -5   5   5   284.90   281.33     6.19 o
  -4   5   5     3.11     4.94     3.57 <
  -3   5   5     0.89     3.98     2.86 <
  -2   5   5    12.02    11.90     2.71 o
  -1   5   5   341.50   346.90     3.44 o
   1   5   5  2198.72  2235.53     7.99 o
   2   5   5   338.51   329.43     2.86 o
   3   5   5  4263.49  4225.13     7.29 o
   4   5   5   134.49   134.87     3.71 o
   5   5   5   838.82   841.26     7.35 o
   6   5   5   798.23   816.31     6.07 o
   7   5   5   216.12   213.43     6.71 o
   8   5   5   294.02   296.58     6.72 o
   9   5   5     0.20     1.00     5.30 <
  -6   6   5     2.66     2.08     5.27 <
  -5   6   5   391.40   394.84     7.09 o
  -4   6   5    62.86    67.68     4.75 o
  -3   6   5    96.87    92.83     3.96 o
  -2   6   5   589.45   585.01     5.78 o
  -1   6   5    78.42    78.19     2.94 o
   0   6   5    12.38    12.93     2.17 o
   1   6   5   512.89   503.76     5.01 o
   2   6   5     5.21     4.69     1.96 o
   3   6   5   302.80   302.50     3.00 o
   4   6   5    47.78    49.91     2.56 o
   5   6   5    18.97    20.39     2.61 o
   6   6   5   384.59   393.23     5.11 o
   7   6   5     5.18     7.51     4.04 <
   8   6   5  1186.55  1184.94    12.06 o
   9   6   5     0.61     0.21     6.34 <
  -5   7   5    68.96    70.68     5.30 o
  -4   7   5   373.97   371.20     6.90 o
  -3   7   5   190.42   186.19     5.51 o
  -2   7   5     0.90     0.98     2.94 <
  -1   7   5    20.18    23.48     3.48 o
   0   7   5   443.59   454.36     3.90 o
   1   7   5   270.81   271.34     3.71 o
   2   7   5   814.61   845.38     4.72 o
   3   7   5  1039.23  1026.56     5.53 o
   4   7   5  1163.32  1176.31     5.18 o
   5   7   5   542.21   556.00     6.70 o
   6   7   5   107.71   105.82     4.23 o
   7   7   5   757.55   768.90    10.37 o
   8   7   5     0.47    -0.15     4.94 <
   9   7   5   204.40   189.45     7.22 o
  -4   8   5   255.79   256.65     6.13 o
  -3   8   5   351.13   333.32     6.44 o
  -2   8   5    11.98    12.47     3.44 o
  -1   8   5   330.02   331.43     7.26 o
   0   8   5    22.99    24.52     2.71 o
   1   8   5   106.05   107.09     2.96 o
   2   8   5   223.39   229.93     4.23 o
   3   8   5   259.42   264.89     3.92 o
   4   8   5   153.08   156.58     3.86 o
   5   8   5     2.38     1.94     3.27 <
   6   8   5     2.26     2.50     3.34 <
   7   8   5   116.21   115.72     4.82 o
   8   8   5    22.32    24.77     5.23 o
  -3   9   5     7.30     5.71     5.61 <
  -2   9   5   170.90   162.71     5.40 o
  -1   9   5    16.80    15.70     4.04 o
   0   9   5     6.38     4.07     3.40 <
   1   9   5   459.26   463.95     5.03 o
   2   9   5   582.33   613.22     5.59 o
   3   9   5   366.27   376.77     4.50 o
   4   9   5  1890.40  1940.25     9.80 o
   5   9   5     2.86     5.07     4.50 <
   6   9   5   700.15   692.52     9.89 o
   7   9   5   242.22   236.02     5.34 o
   8   9   5   133.83   129.03     9.03 o
  -1  10   5     4.85     6.36     4.84 <
   0  10   5    14.44    16.18     4.15 o
   1  10   5    49.29    46.89     3.63 o
   2  10   5    68.29    72.50     3.61 o
   3  10   5     5.37     7.30     3.59 o
   4  10   5    84.11    83.40     4.36 o
   5  10   5    12.25    14.03     5.32 o
   6  10   5    12.62    12.61     8.15 <
   7  10   5    16.43    12.05     8.78 <
   1  11   5   164.26   161.94     5.67 o
   2  11   5     2.09     1.31     4.19 <
   3  11   5   354.86   350.78     6.90 o
   4  11   5     0.01    -2.27     6.38 <
   5  11   5   401.54   388.01    10.87 o
  -5  -9   6  1069.44   873.36    20.12 o
  -4  -9   6     0.15    -2.90     8.17 <
  -3  -9   6  1156.18  1117.62    15.49 o
  -2  -9   6   153.05   144.63     9.43 o
  -1  -9   6   147.71   146.42     9.26 o
   0  -9   6   301.44   282.54    10.70 o
  -6  -8   6    37.72    34.26     7.94 o
  -5  -8   6    16.40    14.97     7.05 o
  -4  -8   6     0.67     7.65     8.55 <
  -3  -8   6    52.02    49.87     6.44 o
  -2  -8   6    50.31    50.12     6.36 o
  -1  -8   6     3.04     5.32     6.05 <
   0  -8   6   332.99   324.64     7.26 o
   1  -8   6   283.25   289.05    11.34 o
   2  -8   6   863.66   888.33    16.15 o
  -7  -7   6     1.37     0.00     6.36 <
  -6  -7   6   384.60   374.98    10.34 o
  -5  -7   6   279.96   288.65     9.24 o
  -4  -7   6   556.48   554.12    10.53 o
  -3  -7   6   363.01   356.52     8.88 o
  -2  -7   6   261.75   267.33     7.42 o
  -1  -7   6   222.88   228.66     5.21 o
   0  -7   6     3.63     3.09     4.29 <
   1  -7   6   182.71   180.17     6.15 o
   2  -7   6    10.46    13.89     5.00 o
   3  -7   6    28.55    26.06     5.84 o
   4  -7   6     0.19     4.25     9.15 <
  -8  -6   6     1.75     3.92     7.46 <
  -7  -6   6     1.33     1.25     6.50 <
  -6  -6   6    77.95    74.73     7.92 o
  -5  -6   6   305.63   294.83     8.40 o
  -4  -6   6     0.26     1.50     4.21 <
  -3  -6   6   247.69   244.68     7.32 o
  -2  -6   6     2.68     4.82     3.77 <
  -1  -6   6   433.00   448.32     5.92 o
   0  -6   6    58.75    56.63     4.40 o
   1  -6   6  1326.88  1384.73     9.56 o
   2  -6   6   238.35   240.90     6.74 o
   3  -6   6   684.41   712.37     8.51 o
   4  -6   6   232.81   230.99     9.38 o
   5  -6   6   554.79   521.92     8.93 o
  -8  -5   6   175.57   162.09     9.47 o
  -7  -5   6   149.91   144.65     6.53 o
  -6  -5   6    28.35    36.22     5.63 o
  -5  -5   6   450.11   447.63     9.32 o
  -4  -5   6   648.78   651.16     6.24 o
  -3  -5   6   534.85   530.04     8.41 o
  -2  -5   6  1037.41  1025.37     8.97 o
  -1  -5   6    10.92     9.22     3.23 o
   0  -5   6   591.72   596.83     7.07 o
   1  -5   6   161.12   166.84     4.32 o
   2  -5   6    37.57    38.34     4.00 o
   3  -5   6   128.35   122.08     5.86 o
   4  -5   6     1.48     0.90     4.98 <
   5  -5   6     0.43     1.04     5.15 <
  -8  -4   6     2.23    -0.23     6.92 <
  -7  -4   6    18.21    16.43     5.02 o
  -6  -4   6    66.79    65.97     4.84 o
  -5  -4   6    26.35    23.81     3.94 o
  -4  -4   6   225.23   224.14     4.19 o
  -3  -4   6    94.51   101.48     3.19 o
  -2  -4   6   622.92   609.61     6.93 o
  -1  -4   6     3.33     6.57     4.09 <
   0  -4   6   147.26   162.27     3.88 o
   1  -4   6    36.11    38.45     2.84 o
   2  -4   6  1688.77  1757.87     9.84 o
   3  -4   6   706.34   756.18     6.76 o
   4  -4   6   872.56   898.51     7.93 o
   5  -4   6  2024.71  2059.78    13.01 o
   6  -4   6   195.18   184.15     7.67 o
  -8  -3   6   469.04   451.19    11.39 o
  -7  -3   6    33.80    31.71     6.13 o
  -6  -3   6   303.90   299.50     7.72 o
  -5  -3   6   763.14   755.83     8.66 o
  -4  -3   6    70.66    71.06     4.52 o
  -3  -3   6  2026.25  2002.23     8.46 o
  -2  -3   6    20.42    20.41     2.77 o
  -1  -3   6   377.13   377.27     4.92 o
   0  -3   6   347.48   362.88    10.68 o
   1  -3   6    33.90    36.49     2.50 o
   2  -3   6    80.56    83.92     3.82 o
   3  -3   6    28.44    35.17     4.32 o
   4  -3   6    88.33    95.85     4.42 o
   5  -3   6     5.84     8.11     4.09 <
   6  -3   6     6.91     2.77     5.73 <
   7  -3   6    33.94    37.11     5.11 o
  -8  -2   6    15.86    14.57     6.21 o
  -7  -2   6     4.57     4.50     6.63 <
  -6  -2   6   323.83   310.52     8.36 o
  -5  -2   6    40.77    41.32     4.21 o
  -4  -2   6   659.43   665.54     7.37 o
  -3  -2   6    28.37    29.25     2.46 o
  -2  -2   6   817.67   820.71     5.22 o
  -1  -2   6     4.25     4.82     2.48 <
   0  -2   6   414.56   407.32     4.84 o
   1  -2   6   167.38   180.40     4.84 o
   2  -2   6  1594.85  1629.63    10.47 o
   3  -2   6   144.63   148.03     4.27 o
   4  -2   6  1272.93  1289.25     7.97 o
   5  -2   6    17.48    21.89     3.59 o
   6  -2   6  1786.87  1725.17    11.86 o
   7  -2   6     1.66     2.73     4.52 <
  -8  -1   6    60.01    52.60     7.44 o
  -7  -1   6   641.61   661.44     9.68 o
  -6  -1   6    77.63    76.33     4.71 o
  -5  -1   6    15.52     9.74     4.07 o
  -4  -1   6   767.65   748.87     6.30 o
  -3  -1   6    21.12    22.89     3.34 o
  -2  -1   6  1946.56  1912.98     8.51 o
  -1  -1   6     6.07     7.36     1.67 o
   0  -1   6   114.63   114.98     2.34 o
   1  -1   6   618.79   619.49     3.99 o
   2  -1   6    20.14    19.20     3.69 o
   3  -1   6     0.16     0.40     2.69 <
   4  -1   6   138.47   143.82     3.34 o
   5  -1   6    14.26    14.18     2.96 o
   6  -1   6    14.02    16.07     3.57 o
   7  -1   6   103.96   107.76     4.94 o
   8  -1   6   130.35   130.80     5.59 o
  -8   0   6   250.89   251.46     6.49 o
  -7   0   6    51.63    63.90     4.86 o
  -6   0   6    40.60    39.47     3.65 o
  -5   0   6   460.23   462.92     6.84 o
  -4   0   6     0.67    -1.65     4.57 <
  -3   0   6  1251.98  1262.95     7.83 o
  -2   0   6   603.54   587.68     7.01 o
  -1   0   6  1200.53  1209.59     5.10 o
   0   0   6   159.22   159.18     2.04 o
   1   0   6   509.19   474.45     3.34 o
   2   0   6    19.32    22.89     1.46 o
   3   0   6  2133.21  2081.39     8.17 o
   4   0   6    34.79    38.26     3.11 o
   5   0   6  1008.60   990.97     6.72 o
   6   0   6   723.88   697.89     7.36 o
   7   0   6  1054.20  1000.40    11.54 o
   8   0   6   140.84   137.83     6.36 o
  -8   1   6   285.82   267.50     7.40 o
  -7   1   6   412.82   429.47     8.16 o
  -6   1   6   590.28   614.77     7.41 o
  -5   1   6   775.26   811.66     6.68 o
  -4   1   6    82.42    85.76     4.21 o
  -3   1   6  1502.75  1493.89     8.23 o
  -2   1   6  1542.21  1534.19     8.52 o
  -1   1   6  1125.98  1096.00     5.76 o
   0   1   6   151.79   154.55     2.11 o
   1   1   6   237.64   221.77     1.54 o
   2   1   6   101.61    99.92     1.63 o
   3   1   6    93.33    84.01     1.73 o
   4   1   6   104.62   110.26     3.11 o
   5   1   6    97.18   102.63     3.46 o
   6   1   6   119.95   116.71     3.82 o
   7   1   6    11.92    11.15     3.63 o
   8   1   6    35.73    38.18     4.65 o
   9   1   6    85.06    76.40     5.78 o
  -8   2   6    28.89    25.77     7.36 o
  -7   2   6   142.44   144.02     6.48 o
  -6   2   6     2.29     8.88     4.63 <
  -5   2   6   881.12   893.95     6.45 o
  -4   2   6   137.09   145.36     4.19 o
  -3   2   6   637.94   639.12     6.72 o
  -2   2   6   222.88   239.87     5.13 o
  -1   2   6  1275.09  1272.54     5.72 o
   0   2   6   230.83   226.71     2.11 o
   1   2   6   478.77   499.11     2.40 o
   2   2   6  1012.47   972.98     2.71 o
   3   2   6   102.62    96.75     1.40 o
   4   2   6  2318.36  2224.90     6.44 o
   5   2   6  1060.68  1044.21     6.01 o
   6   2   6   220.56   214.94     4.36 o
   7   2   6  1878.13  1820.88    10.17 o
   8   2   6    57.88    55.54     5.21 o
   9   2   6   225.35   213.04     8.13 o
  -7   3   6    15.28    14.97     4.73 o
  -6   3   6   926.38   951.41     9.01 o
  -5   3   6    20.31    20.68     4.02 o
  -4   3   6   387.60   403.98     6.78 o
  -3   3   6   606.87   623.82     8.91 o
  -2   3   6   151.99   147.12     4.46 o
  -1   3   6  1019.06   980.67     7.35 o
   0   3   6   487.94   452.69     3.59 o
   1   3   6    27.48    24.31     1.04 o
   2   3   6     5.06     3.67     1.06 o
   3   3   6    51.00    48.96     1.31 o
   4   3   6    41.33    45.06     1.98 o
   5   3   6   153.71   160.98     3.84 o
   6   3   6    73.72    72.54     3.40 o
   7   3   6    25.19    26.04     4.32 o
   8   3   6     6.54     6.57     5.02 <
   9   3   6   206.38   201.13     8.01 o
  -7   4   6   190.82   168.64     7.15 o
  -6   4   6     0.49     3.46     4.13 <
  -5   4   6    19.63    20.37     3.77 o
  -4   4   6   953.51   945.13     7.26 o
  -3   4   6     0.91     2.31     2.50 <
  -2   4   6  2101.03  2025.15     8.69 o
  -1   4   6   322.15   299.92     4.63 o
   0   4   6   684.80   687.53     5.32 o
   1   4   6   346.95   357.05     2.34 o
   2   4   6   103.63    97.38     1.44 o
   3   4   6   102.95   107.01     1.92 o
   4   4   6   466.28   461.88     3.55 o
   5   4   6   127.64   124.42     3.63 o
   6   4   6   460.32   466.56     5.09 o
   7   4   6     1.49     2.46     3.75 <
   8   4   6   919.50   887.63    11.81 o
   9   4   6     0.50     4.29     6.21 <
  -6   5   6    35.49    34.28     4.30 o
  -5   5   6   677.52   690.00     8.18 o
  -4   5   6   315.75   315.02     5.40 o
  -3   5   6   316.55   311.79     6.32 o
  -2   5   6  1494.09  1469.92     8.04 o
  -1   5   6     5.09     3.61     2.17 <
   0   5   6  1630.57  1631.04     8.23 o
   1   5   6     4.24     2.31     2.52 <
   2   5   6    13.09    11.57     2.11 o
   3   5   6     5.08     5.61     1.52 o
   4   5   6   211.80   219.86     3.29 o
   5   5   6   329.95   332.32     5.71 o
   6   5   6    28.46    34.46     3.40 o
   7   5   6   224.81   222.86     6.49 o
   8   5   6     2.84     4.80     5.50 <
   9   5   6    39.53    36.84     6.46 o
  -5   6   6     2.30     4.96     4.50 <
  -4   6   6   252.62   244.89     6.15 o
  -3   6   6   372.50   349.70     5.67 o
  -2   6   6   269.37   269.54     6.13 o
  -1   6   6  1261.08  1272.67     6.91 o
   0   6   6   602.91   603.75     4.36 o
   1   6   6   502.87   504.23     4.09 o
   2   6   6  1255.79  1274.03     5.22 o
   3   6   6   278.50   290.16     3.23 o
   4   6   6   398.86   411.58     3.82 o
   5   6   6  1359.28  1373.89     6.93 o
   6   6   6    85.01    89.41     4.17 o
   7   6   6   636.99   673.54     9.83 o
   8   6   6   381.68   379.96     7.55 o
   9   6   6   146.06   141.54     8.49 o
  -4   7   6    12.83    13.72     4.34 o
  -3   7   6   687.44   675.51     8.26 o
  -2   7   6   173.32   185.06     4.63 o
  -1   7   6   509.12   501.52     6.34 o
   0   7   6    42.24    42.99     2.54 o
   1   7   6   342.28   338.91     3.27 o
   2   7   6   106.94   103.40     2.61 o
   3   7   6    55.55    58.67     2.73 o
   4   7   6   163.08   165.46     3.44 o
   5   7   6     0.12     0.04     2.96 <
   6   7   6   346.05   351.15     6.01 o
   7   7   6     6.85     4.63     4.94 <
   8   7   6   309.58   315.48     7.82 o
  -3   8   6   563.98   536.57     9.60 o
  -2   8   6    18.83    20.56     3.65 o
  -1   8   6  1223.15  1242.30     6.89 o
   0   8   6     9.49    10.11     2.79 o
   1   8   6   619.88   626.28     5.17 o
   2   8   6   115.57   117.96     3.00 o
   3   8   6   102.64   104.38     3.61 o
   4   8   6   402.31   401.62     6.13 o
   5   8   6     0.00    -3.65     4.44 <
   6   8   6   244.48   249.56     6.53 o
   7   8   6   181.08   171.91     6.88 o
   8   8   6   147.10   156.39    10.20 o
  -2   9   6   422.25   421.74     8.55 o
  -1   9   6   479.50   477.54     6.51 o
   0   9   6   431.11   432.77     6.17 o
   1   9   6   230.16   233.87     5.59 o
   2   9   6    88.40    89.30     3.77 o
   3   9   6    23.25    22.41     3.57 o
   4   9   6   141.37   147.86     5.03 o
   5   9   6   221.78   213.79     8.99 o
   6   9   6   424.62   424.66     7.45 o
   7   9   6    45.41    48.52     6.51 o
  -1  10   6    50.77    47.54     4.92 o
   0  10   6   953.08   970.96     7.43 o
   1  10   6   154.57   164.84     6.76 o
   2  10   6   329.57   333.44     5.59 o
   3  10   6   394.49   390.57     7.24 o
   4  10   6     0.27    -0.15     4.77 <
   5  10   6   589.75   579.93    10.16 o
   6  10   6    61.47    55.19     7.19 o
   2  11   6   118.57   122.58     8.34 o
   3  11   6    28.89    24.52     5.15 o
   4  11   6     0.82    -0.65     7.19 <
  -2  -9   7    86.17    76.08    13.24 o
  -5  -8   7     9.74     6.98    11.05 <
  -4  -8   7   181.36   183.44    13.70 o
  -3  -8   7   111.11   114.91     8.11 o
  -2  -8   7    89.02    87.03     7.19 o
  -1  -8   7   238.49   231.52    10.47 o
   0  -8   7     0.01     3.65     8.99 <
   1  -8   7   233.84   244.70    11.09 o
  -6  -7   7    11.57    12.63    11.30 <
  -5  -7   7    74.66    63.22    11.22 o
  -4  -7   7   129.19   126.74    12.80 o
  -3  -7   7     0.35    -5.27    11.13 <
  -2  -7   7   816.43   824.61    13.42 o
  -1  -7   7    30.62    31.50     6.07 o
   0  -7   7   334.97   360.74    10.72 o
   1  -7   7   158.86   163.35     7.57 o
   2  -7   7    71.31    67.14     5.78 o
   3  -7   7   116.12   122.27     6.57 o
  -7  -6   7   939.64   888.42    14.11 o
  -6  -6   7   111.36   108.86    12.05 o
  -5  -6   7   535.00   515.25    15.73 o
  -4  -6   7   439.77   420.26     9.53 o
  -3  -6   7   214.40   212.37     7.69 o
  -2  -6   7   886.92   884.35    11.85 o
  -1  -6   7    25.84    29.44     5.21 o
   0  -6   7   237.24   234.37     6.30 o
   1  -6   7   195.22   212.38     8.67 o
   2  -6   7    59.81    61.40     5.42 o
   3  -6   7     1.42     2.17     5.52 <
   4  -6   7     9.14    10.57     5.38 <
  -7  -5   7    26.78    30.59    12.99 o
  -6  -5   7   155.05   174.76    12.32 o
  -5  -5   7    37.48    33.21    10.93 o
  -4  -5   7   490.46   474.45     7.38 o
  -3  -5   7   231.39   235.02     6.21 o
  -2  -5   7   650.45   649.86     8.49 o
  -1  -5   7   835.50   847.63     8.68 o
   0  -5   7   174.21   188.13     4.86 o
   1  -5   7   151.69   152.24     4.55 o
   2  -5   7   541.77   558.31     9.53 o
   3  -5   7     1.84     1.92     4.40 <
   4  -5   7    88.76    92.87     5.65 o
   5  -5   7   333.63   345.45     9.22 o
  -8  -4   7   661.43   592.60    13.00 o
  -7  -4   7   275.06   261.22     9.97 o
  -6  -4   7   999.63   992.88    13.00 o
  -5  -4   7   168.30   174.01    10.91 o
  -4  -4   7     5.66     2.59     4.13 <
  -3  -4   7   727.43   701.06     8.47 o
  -2  -4   7    19.14    21.60     3.40 o
  -1  -4   7   569.75   576.46     7.76 o
   0  -4   7    37.83    38.63     3.71 o
   1  -4   7    59.33    62.22     3.65 o
   2  -4   7   142.93   143.27     4.57 o
   3  -4   7    63.28    64.03     4.15 o
   4  -4   7    67.59    72.37     4.75 o
   5  -4   7     1.36     3.59     5.71 <
   6  -4   7   112.91   111.91     7.88 o
  -8  -3   7   641.32   599.14    12.85 o
  -7  -3   7    82.15    79.90     8.47 o
  -6  -3   7   616.36   613.15    11.10 o
  -5  -3   7    44.96    39.43     6.34 o
  -4  -3   7     0.37     4.42     4.11 <
  -3  -3   7   651.54   655.86     9.72 o
  -2  -3   7   176.70   180.69     4.82 o
  -1  -3   7  3033.66  3045.57    12.72 o
   0  -3   7    82.48    78.50     3.17 o
   1  -3   7  1029.99  1063.62     7.41 o
   2  -3   7   191.76   202.80     4.34 o
   3  -3   7   173.15   179.33     3.94 o
   4  -3   7    37.72    39.05     4.02 o
   5  -3   7    14.96    15.82     4.67 o
   6  -3   7    25.10    25.58     6.07 o
   7  -3   7   277.90   259.31    15.93 o
  -8  -2   7   112.33   115.89     9.17 o
  -7  -2   7   389.22   376.07    11.10 o
  -6  -2   7   798.45   755.35    11.73 o
  -5  -2   7   669.92   672.80     7.47 o
  -4  -2   7   719.04   705.22     7.64 o
  -3  -2   7    82.70    82.44     3.75 o
  -2  -2   7  1617.77  1594.25     9.00 o
  -1  -2   7   914.07   918.95     8.20 o
   0  -2   7   744.83   742.88     6.53 o
   1  -2   7   500.78   517.31     4.80 o
   2  -2   7     6.57     6.42     2.96 o
   3  -2   7   191.33   197.62     3.88 o
   4  -2   7    69.17    72.31     3.90 o
   5  -2   7   125.03   127.19     4.09 o
   6  -2   7   115.27   116.35     5.05 o
   7  -2   7   120.88   112.66     5.38 o
  -8  -1   7    83.87    70.04     5.67 o
  -7  -1   7   267.99   280.95    10.26 o
  -6  -1   7    10.96     9.82     4.50 o
  -5  -1   7   531.72   523.71     6.63 o
  -4  -1   7   210.57   202.99     4.82 o
  -3  -1   7   293.27   304.24     5.86 o
  -2  -1   7   732.28   733.64     7.43 o
  -1  -1   7    72.60    74.90     4.52 o
   0  -1   7  2927.41  2807.20    12.16 o
   1  -1   7    49.47    64.61     6.53 o
   2  -1   7  2233.34  2268.34     8.65 o
   3  -1   7  1134.78  1165.19     5.68 o
   4  -1   7   256.87   264.35     4.11 o
   5  -1   7   689.39   700.77     6.72 o
   6  -1   7   363.34   364.23     5.88 o
   7  -1   7     5.42     5.15     4.61 <
   8  -1   7   833.91   875.25    15.88 o
  -8   0   7   140.28   128.07     7.07 o
  -7   0   7   641.49   642.27     8.34 o
  -6   0   7    23.50    26.77     5.00 o
  -5   0   7  1638.26  1663.11    10.52 o
  -4   0   7    91.03    88.24     3.96 o
  -3   0   7   396.84   396.12     6.45 o
  -2   0   7  1578.80  1581.40    10.57 o
  -1   0   7    31.23    34.42     6.00 o
   0   0   7  1237.56  1228.11     9.50 o
   1   0   7    57.75    53.46     2.29 o
   2   0   7   137.95   146.65     2.69 o
   3   0   7     8.67    11.68     2.42 o
   4   0   7   167.28   174.62     3.80 o
   5   0   7   292.60   301.06     3.69 o
   6   0   7     6.03     5.88     3.50 <
   7   0   7   404.74   402.10     6.17 o
   8   0   7    36.33    39.47     5.53 o
  -8   1   7   114.55   108.07    10.95 o
  -7   1   7   286.64   274.51     7.47 o
  -6   1   7    68.89    72.73     4.36 o
  -5   1   7   216.54   221.15     4.40 o
  -4   1   7   332.89   342.41     5.40 o
  -3   1   7   244.37   241.35     3.69 o
  -2   1   7  1146.63  1128.41     8.25 o
  -1   1   7  1109.80  1124.95    14.91 o
   0   1   7  2788.53  2853.62     9.67 o
   1   1   7   505.27   483.72     2.71 o
   2   1   7  2063.24  2132.11     5.20 o
   3   1   7    22.30    25.21     2.00 o
   4   1   7   686.59   698.46     6.47 o
   5   1   7     5.48     5.19     2.40 o
   6   1   7    60.18    53.33     4.00 o
   7   1   7   180.40   170.55     6.67 o
   8   1   7    10.09    10.36     5.27 <
  -7   2   7     2.89     0.88     6.61 <
  -6   2   7   670.70   683.45     9.55 o
  -5   2   7    81.17    80.13     4.61 o
  -4   2   7   588.51   611.13     7.91 o
  -3   2   7   372.90   375.97     4.78 o
  -2   2   7    87.29    82.42     3.27 o
  -1   2   7  1963.37  1874.22    18.87 o
   0   2   7    56.76    55.84     2.09 o
   1   2   7  1822.21  1779.98     5.96 o
   2   2   7   182.30   188.56     2.29 o
   3   2   7   175.34   186.05     2.40 o
   4   2   7     1.20    -0.21     2.79 <
   5   2   7   160.88   166.84     3.71 o
   6   2   7   604.51   601.80     7.59 o
   7   2   7   332.20   316.25     7.34 o
   8   2   7   412.32   389.53     7.55 o
   9   2   7   173.68   159.48     9.88 o
  -7   3   7    11.75    15.26     5.00 o
  -6   3   7   459.93   457.83     8.43 o
  -5   3   7    14.58    11.51     4.48 o
  -4   3   7   391.24   401.95     7.15 o
  -3   3   7    99.22   101.32     4.21 o
  -2   3   7     6.17     9.17     2.38 o
  -1   3   7  1389.41  1357.90     7.12 o
   0   3   7   325.40   313.32     3.73 o
   1   3   7  2867.33  2855.60     5.40 o
   2   3   7     0.17     0.85     1.50 <
   3   3   7  2977.64  2949.66     7.22 o
   4   3   7   257.47   256.16     3.73 o
   5   3   7   818.63   819.47     6.26 o
   6   3   7   324.23   324.74     5.21 o
   7   3   7    13.61    15.97     4.63 o
   8   3   7   300.22   287.86     8.09 o
   9   3   7   124.44   117.10     7.44 o
  -6   4   7   183.24   173.08     6.76 o
  -5   4   7   677.14   686.12     9.37 o
  -4   4   7   557.90   562.58     5.72 o
  -3   4   7     7.29     8.65     3.11 o
  -2   4   7   911.80   894.94     5.93 o
  -1   4   7   692.34   698.89     4.63 o
   0   4   7   684.81   679.94     5.07 o
   1   4   7   755.69   754.75     4.67 o
   2   4   7   232.48   225.40     2.48 o
   3   4   7   348.73   348.69     3.07 o
   4   4   7   217.81   224.66     4.86 o
   5   4   7    13.00    12.76     3.79 o
   6   4   7   263.64   275.42     6.49 o
   7   4   7   195.73   206.34     6.59 o
   8   4   7   447.83   444.11     9.93 o
   9   4   7   327.87   308.39     9.80 o
  -6   5   7    74.33    61.93     6.61 o
  -5   5   7    22.78    22.20     4.88 o
  -4   5   7     0.88     2.59     3.96 <
  -3   5   7   176.90   179.04     6.09 o
  -2   5   7   175.02   176.37     4.21 o
  -1   5   7   273.17   266.65     3.50 o
   0   5   7  1478.13  1477.70     6.01 o
   1   5   7   128.19   126.26     2.71 o
   2   5   7  1727.03  1715.44     8.59 o
   3   5   7  1126.87  1146.01     6.58 o
   4   5   7   946.91   952.94     6.24 o
   5   5   7  1324.81  1344.57     8.75 o
   6   5   7    24.19    23.02     4.44 o
   7   5   7   241.11   237.29     7.17 o
   8   5   7   344.24   336.47     9.41 o
   9   5   7    75.56    68.41     9.55 o
  -5   6   7   576.08   562.24     8.28 o
  -4   6   7    65.19    65.84     4.63 o
  -3   6   7   198.39   207.40     6.82 o
  -2   6   7   162.32   166.38     4.05 o
  -1   6   7    57.63    58.82     2.77 o
   0   6   7   795.66   799.32     4.69 o
   1   6   7    47.64    48.33     2.02 o
   2   6   7   409.60   402.22     4.38 o
   3   6   7     0.03     0.00     2.77 <
   4   6   7   269.03   271.55     4.46 o
   5   6   7   283.23   298.70     6.03 o
   6   6   7    46.65    51.14     5.50 o
   7   6   7   795.48   811.64    12.12 o
   8   6   7    36.44    37.22     6.76 o
  -4   7   7     8.30     6.09     3.90 <
  -3   7   7    17.76    18.60     3.67 o
  -2   7   7     1.73     2.54     3.48 <
  -1   7   7   189.83   193.76     3.48 o
   0   7   7   817.91   813.29     5.17 o
   1   7   7   591.80   591.20     4.67 o
   2   7   7  1000.44  1010.48     6.07 o
   3   7   7    57.82    57.69     2.88 o
   4   7   7   979.91   968.69     7.14 o
   5   7   7     9.12     8.30     3.52 o
   6   7   7   666.10   649.84    12.58 o
   7   7   7     3.09     5.13     5.78 <
   8   7   7    74.94    68.14     7.03 o
  -3   8   7     4.11     3.69     3.96 <
  -2   8   7   159.11   164.73     6.28 o
  -1   8   7   359.31   355.97     4.63 o
   0   8   7    28.09    29.98     2.98 o
   1   8   7  1005.46  1003.99     6.91 o
   2   8   7   133.38   137.18     3.52 o
   3   8   7   158.76   158.12     4.63 o
   4   8   7   232.99   232.85     5.94 o
   5   8   7   137.13   139.29     5.05 o
   6   8   7    86.86    81.11     8.36 o
   7   8   7   154.11   146.15     8.07 o
   8   8   7   498.93   470.10    18.73 o
  -2   9   7     1.32     1.88     4.11 <
  -1   9   7     3.52     3.79     3.73 <
   0   9   7    36.65    38.26     3.44 o
   1   9   7   562.98   564.96     6.72 o
   2   9   7   220.53   227.70     4.75 o
   3   9   7  1344.25  1344.99    10.15 o
   4   9   7    47.09    47.29     4.67 o
   5   9   7  1154.70  1136.88    11.94 o
   6   9   7   604.46   598.55    16.98 o
   7   9   7   190.42   184.76    10.70 o
   0  10   7     8.43     5.40     4.17 <
   1  10   7   220.28   221.00     4.92 o
   2  10   7    69.89    66.72     4.75 o
   3  10   7    25.09    27.67     4.32 o
   4  10   7    13.60    15.26     4.75 o
   5  10   7   120.70   122.79     9.11 o
  -4  -8   8   117.55   100.75    15.49 o
  -3  -8   8   128.36   113.47     7.24 o
  -2  -8   8    48.77    45.91     9.19 o
  -1  -8   8   220.32   209.58    10.72 o
   0  -8   8    20.31    22.83    13.18 <
  -5  -7   8   496.95   474.04    17.04 o
  -4  -7   8   436.74   415.78    11.18 o
  -3  -7   8     1.07     2.38     7.19 <
  -2  -7   8   808.22   805.94    13.81 o
  -1  -7   8    17.37    18.93     8.44 o
   0  -7   8   149.91   162.67     9.95 o
   1  -7   8    97.02   100.69     7.69 o
   2  -7   8     8.60     8.88     8.13 <
  -6  -6   8    81.34    70.45    12.45 o
  -5  -6   8   157.78   159.43    12.82 o
  -4  -6   8   100.62    92.99     6.69 o
  -3  -6   8    39.74    45.12     7.67 o
  -2  -6   8   112.25   103.40     6.57 o
  -1  -6   8   116.92   116.04     8.05 o
   0  -6   8   875.30   893.77    11.21 o
   1  -6   8   446.63   442.75     9.14 o
   2  -6   8   514.70   557.15    13.83 o
   3  -6   8   672.65   698.96    12.02 o
  -7  -5   8   214.00   183.55    10.45 o
  -6  -5   8   113.39   105.59    12.55 o
  -5  -5   8   687.79   683.67    17.67 o
  -4  -5   8    87.76    87.72     7.51 o
  -3  -5   8   475.06   476.64     8.41 o
  -2  -5   8    84.07    80.78     7.38 o
  -1  -5   8   737.90   764.01    12.37 o
   0  -5   8   235.12   251.95     7.40 o
   1  -5   8   101.87   100.29     5.57 o
   2  -5   8   345.38   367.14     7.53 o
   3  -5   8    33.15    31.75     5.46 o
   4  -5   8   191.98   191.39     6.55 o
  -7  -4   8    72.21    57.05     8.88 o
  -6  -4   8    39.35    45.68     7.88 o
  -5  -4   8   387.65   404.60    14.54 o
  -4  -4   8    48.58    55.88     6.59 o
  -3  -4   8   233.34   235.88     5.46 o
  -2  -4   8    41.65    39.84     4.38 o
  -1  -4   8     1.70     1.94     3.69 <
   0  -4   8   251.26   249.60     5.26 o
   1  -4   8   380.08   401.91     6.95 o
   2  -4   8   955.87   988.00     8.89 o
   3  -4   8   436.79   462.73     7.32 o
   4  -4   8  1580.90  1663.41    13.91 o
   5  -4   8    92.10    92.70     5.80 o
  -7  -3   8    57.06    49.73     8.76 o
  -6  -3   8   515.55   503.73    11.20 o
  -5  -3   8    22.12    27.98     9.69 o
  -4  -3   8  1318.08  1295.96    11.52 o
  -3  -3   8   182.41   183.84     5.09 o
  -2  -3   8   455.27   453.28     5.53 o
  -1  -3   8  1080.01  1106.70    10.25 o
   0  -3   8     7.25     6.03     3.36 <
   1  -3   8   452.89   463.54     6.76 o
   2  -3   8    95.08    99.23     4.09 o
   3  -3   8   141.46   150.09     4.09 o
   4  -3   8   113.08   114.58     4.63 o
   5  -3   8   205.48   209.99     5.80 o
   6  -3   8     1.96     3.17     5.57 <
  -7  -2   8    79.76    68.99     7.13 o
  -6  -2   8    50.58    43.72     5.92 o
  -5  -2   8   251.76   253.69     7.09 o
  -4  -2   8   112.36   114.85     4.86 o
  -3  -2   8     2.34     2.40     3.65 <
  -2  -2   8    32.89    32.23     3.42 o
  -1  -2   8   183.07   175.71     4.59 o
   0  -2   8     7.04     6.00     2.73 o
   1  -2   8   907.87   921.92     8.18 o
   2  -2   8    22.43    21.70     3.09 o
   3  -2   8  2117.26  2169.99    10.26 o
   4  -2   8    39.15    43.72     3.90 o
   5  -2   8  1452.80  1457.80     9.88 o
   6  -2   8   124.92   124.29     5.63 o
   7  -2   8   206.57   200.00     8.74 o
  -7  -1   8   259.42   271.48     9.78 o
  -6  -1   8    36.83    37.40     4.63 o
  -5  -1   8   745.35   723.22     8.87 o
  -4  -1   8   166.95   168.95     4.46 o
  -3  -1   8   279.34   275.12     5.26 o
  -2  -1   8   462.50   454.42     6.53 o
  -1  -1   8    16.79    21.06     3.02 o
   0  -1   8   544.39   565.03     6.13 o
   1  -1   8    88.60    91.89     3.02 o
   2  -1   8   121.41   119.65     3.13 o
   3  -1   8   360.75   370.98     4.23 o
   4  -1   8    12.09    10.95     3.38 o
   5  -1   8    96.10    96.02     4.07 o
   6  -1   8   128.28   126.80     5.48 o
   7  -1   8    12.94     8.74     5.38 <
  -7   0   8     0.63    -1.33     5.84 <
  -6   0   8    11.53     6.59     4.73 <
  -5   0   8    63.60    67.07     5.67 o
  -4   0   8   805.69   795.85     8.93 o
  -3   0   8    20.61    21.20     3.73 o
  -2   0   8   235.32   235.53     4.02 o
  -1   0   8    20.73    19.01     2.81 o
   0   0   8   390.49   389.69     4.03 o
   1   0   8    88.58    90.37     2.17 o
   2   0   8   879.02   888.92     5.01 o
   3   0   8  1230.02  1257.04     6.81 o
   4   0   8  1114.85  1121.25     6.91 o
   5   0   8   614.42   636.29     5.40 o
   6   0   8   413.68   424.42     7.63 o
   7   0   8   242.41   235.92     6.28 o
   8   0   8     9.65    10.99    13.43 <
  -7   1   8    10.49     9.84     5.94 <
  -6   1   8   332.81   340.55     6.74 o
  -5   1   8   238.97   251.56     5.94 o
  -4   1   8  1020.64  1026.82     8.54 o
  -3   1   8   441.16   427.95     5.97 o
  -2   1   8    78.02    74.10     3.17 o
  -1   1   8  1180.43  1167.18     7.27 o
   0   1   8   162.52   164.36     3.38 o
   1   1   8   296.28   295.55     2.79 o
   2   1   8   541.06   516.70     5.28 o
   3   1   8    87.43    87.45     2.75 o
   4   1   8   596.66   608.82     5.63 o
   5   1   8    34.76    31.09     3.21 o
   6   1   8   109.91   105.01     6.05 o
   7   1   8    35.75    38.97     5.05 o
   8   1   8    15.78    15.55     6.00 o
  -7   2   8     5.59     4.94     6.23 <
  -6   2   8   114.57    98.73     7.88 o
  -5   2   8    23.88    25.44     4.50 o
  -4   2   8   235.15   246.74     6.38 o
  -3   2   8   156.74   154.41     4.23 o
  -2   2   8    29.08    30.92     2.96 o
  -1   2   8   118.57   120.58     3.13 o
   0   2   8     0.18    -0.15     2.44 <
   1   2   8   232.51   222.54     3.09 o
   2   2   8    56.06    59.88     2.61 o
   3   2   8   580.45   591.66     6.95 o
   4   2   8  2292.98  2319.39     7.52 o
   5   2   8   552.46   555.26     5.34 o
   6   2   8  2017.26  1983.09    10.26 o
   7   2   8     4.78     3.44     5.50 <
   8   2   8   360.65   357.41     9.55 o
  -6   3   8   155.86   160.50     6.36 o
  -5   3   8   157.30   153.32     4.86 o
  -4   3   8  1385.32  1415.17    10.46 o
  -3   3   8   115.43   120.62     4.09 o
  -2   3   8   351.33   336.52     4.03 o
  -1   3   8   238.08   247.75     3.77 o
   0   3   8    55.53    53.06     2.34 o
   1   3   8    93.98    97.54     2.38 o
   2   3   8    29.10    27.75     1.75 o
   3   3   8     1.13     1.88     2.75 <
   4   3   8   314.72   316.11     4.73 o
   5   3   8   164.77   162.88     4.44 o
   6   3   8    16.32    17.16     4.32 o
   7   3   8    76.56    73.62     7.36 o
   8   3   8    30.80    25.83     7.48 o
  -6   4   8     1.90     3.36     5.23 <
  -5   4   8    89.09    88.80     4.40 o
  -4   4   8     6.56     6.36     3.69 <
  -3   4   8   594.10   591.01     5.84 o
  -2   4   8    30.91    31.92     2.96 o
  -1   4   8   227.27   234.96     3.07 o
   0   4   8    97.53   101.59     3.69 o
   1   4   8   420.20   415.43     4.23 o
   2   4   8    60.65    65.16     4.25 o
   3   4   8   721.40   728.40     5.36 o
   4   4   8   186.38   193.99     3.77 o
   5   4   8  1213.83  1235.56     9.91 o
   6   4   8    28.90    28.10     5.50 o
   7   4   8   579.46   583.26    12.41 o
   8   4   8    40.92    39.97     7.51 o
  -5   5   8   317.33   324.42     7.03 o
  -4   5   8     0.49     1.96     4.11 <
  -3   5   8  1343.52  1346.90    10.23 o
  -2   5   8    47.80    50.67     3.67 o
  -1   5   8   488.08   487.16     4.82 o
   0   5   8   288.11   292.14     3.94 o
   1   5   8    47.22    46.02     2.48 o
   2   5   8   199.40   200.21     3.57 o
   3   5   8   162.21   165.90     3.54 o
   4   5   8   154.94   148.99     4.11 o
   5   5   8   512.97   530.89     7.36 o
   6   5   8     2.66    -0.65     5.30 <
   7   5   8     2.54     1.21     6.36 <
   8   5   8   117.87   112.97     8.36 o
  -4   6   8    95.60    92.49     4.63 o
  -3   6   8    40.89    40.43     4.52 o
  -2   6   8   262.06   249.16     6.67 o
  -1   6   8   239.61   249.62     4.23 o
   0   6   8   157.60   168.30     4.09 o
   1   6   8   161.27   162.63     2.75 o
   2   6   8   275.08   270.80     3.86 o
   3   6   8    70.56    71.00     2.73 o
   4   6   8   819.32   837.21     7.74 o
   5   6   8   326.48   327.58     5.74 o
   6   6   8  1002.80  1026.88    12.27 o
   7   6   8   562.93   528.08    13.89 o
   8   6   8   140.86   136.91    10.32 o
  -4   7   8   631.79   568.51    16.79 o
  -3   7   8   484.36   487.89     7.20 o
  -2   7   8   698.78   695.97     7.99 o
  -1   7   8   177.25   177.29     3.96 o
   0   7   8     6.71     7.26     2.86 o
   1   7   8    45.28    46.16     2.96 o
   2   7   8     1.05     0.42     2.67 <
   3   7   8     9.34    11.18     3.46 o
   4   7   8     0.89    -0.21     5.69 <
   5   7   8   278.55   284.95     6.97 o
   6   7   8   189.17   206.02     9.51 o
   7   7   8    32.86    36.36     7.82 o
   8   7   8     1.38    -0.90    13.72 <
  -2   8   8   236.63   226.41     5.88 o
  -1   8   8    17.83    19.22     3.69 o
   0   8   8   308.32   316.58     7.17 o
   1   8   8    63.91    65.68     3.48 o
   2   8   8     7.70     9.61     3.69 o
   3   8   8   425.45   428.31     6.76 o
   4   8   8   166.96   167.53     6.59 o
   5   8   8   250.41   234.67     9.05 o
   6   8   8   701.34   694.41    13.92 o
   7   8   8    50.51    46.89     9.51 o
  -1   9   8   184.74   188.38     5.48 o
   0   9   8   225.76   218.61     5.11 o
   1   9   8     3.57     3.27     3.75 <
   2   9   8    24.30    26.19     4.09 o
   3   9   8     5.19     4.42     6.03 <
   4   9   8    39.91    42.05     5.13 o
   5   9   8   156.58   162.40    10.30 o
   6   9   8   148.89   149.20    14.85 o
   1  10   8    65.69    69.06     6.61 o
   2  10   8   265.38   256.26     7.99 o
   3  10   8    56.81    53.21     5.65 o
   4  10   8   118.14   107.93     6.17 o
  -4  -7   9    52.22    35.61    14.30 o
  -3  -7   9   131.88   130.07     7.86 o
  -2  -7   9    10.48    10.55     6.88 <
  -1  -7   9   250.61   256.00    10.86 o
   0  -7   9    17.05    15.82     9.49 <
  -5  -6   9   244.26   236.40    14.91 o
  -4  -6   9    63.81    55.04     8.55 o
  -3  -6   9   513.36   511.49    12.39 o
  -2  -6   9   142.96   150.49     8.11 o
  -1  -6   9   389.05   380.30     7.74 o
   0  -6   9   446.47   440.27     9.49 o
   1  -6   9    38.00    35.47     6.42 o
   2  -6   9   132.59   136.68     7.19 o
  -6  -5   9     1.45     4.46     8.63 <
  -5  -5   9   154.47   142.17    13.22 o
  -4  -5   9    98.95    95.16     8.59 o
  -3  -5   9   121.51   104.03     6.59 o
  -2  -5   9    52.17    49.77     6.03 o
  -1  -5   9    82.05    89.95     5.65 o
   0  -5   9   142.52   132.82     7.21 o
   1  -5   9    32.07    36.07     5.42 o
   2  -5   9     6.19     5.50     5.19 <
   3  -5   9     2.80     3.23     5.02 <
  -6  -4   9   420.78   391.74    12.39 o
  -4  -4   9   670.48   657.93    10.08 o
  -3  -4   9   164.91   166.65     5.96 o
  -2  -4   9    93.38    92.56     5.05 o
  -1  -4   9   633.08   657.83     8.32 o
   0  -4   9    20.21    20.87     4.59 o
   1  -4   9   154.49   172.53     6.32 o
   2  -4   9     1.22     0.63     5.90 <
   3  -4   9     1.99     4.40     4.88 <
   4  -4   9    20.81    21.06     5.23 o
   5  -4   9    20.85    13.36    12.43 <
  -6  -3   9     0.53     0.73     8.21 <
  -5  -3   9   111.89   106.13     8.95 o
  -4  -3   9   140.26   123.15     7.78 o
  -3  -3   9   129.03   136.06     6.26 o
  -2  -3   9   590.52   589.53     6.99 o
  -1  -3   9     1.76     3.61     3.65 <
   0  -3   9   739.50   755.09     8.58 o
   1  -3   9    98.54   111.45     4.82 o
   2  -3   9     3.25     5.84     4.36 <
   3  -3   9    23.88    28.17     4.92 o
   4  -3   9   599.03   609.24     7.61 o
   5  -3   9    75.00    83.09     6.51 o
  -7  -2   9   211.42   196.81     9.84 o
  -6  -2   9     0.19     0.90     8.05 <
  -5  -2   9   477.83   471.25    10.64 o
  -4  -2   9   189.33   186.15     5.71 o
  -3  -2   9   658.74   652.09     7.20 o
  -2  -2   9   321.90   315.58     5.38 o
  -1  -2   9    35.72    36.22     3.27 o
   0  -2   9  1358.39  1382.91     8.12 o
   1  -2   9     4.31     6.32     2.92 o
   2  -2   9   268.89   280.93     4.61 o
   3  -2   9    32.25    34.34     4.00 o
   4  -2   9    73.50    78.06     4.80 o
   5  -2   9     6.26     5.80     4.48 <
   6  -2   9    86.37    88.80     6.13 o
  -7  -1   9    43.92    37.22     6.55 o
  -6  -1   9   229.67   222.95     6.63 o
  -5  -1   9    10.08    12.22     5.09 o
  -4  -1   9   274.12   260.37     8.38 o
  -3  -1   9   259.83   265.10     5.32 o
  -2  -1   9    32.22    37.20     3.84 o
  -1  -1   9   567.22   566.96     5.44 o
   0  -1   9    69.88    73.14     3.04 o
   1  -1   9   712.43   740.84     5.59 o
   2  -1   9   274.45   284.06     4.73 o
   3  -1   9    91.59    93.70     4.09 o
   4  -1   9   111.02   120.02     4.50 o
   5  -1   9   830.21   851.44     7.05 o
   6  -1   9    71.26    73.04     6.94 o
  -6   0   9   375.97   357.56     8.28 o
  -5   0   9   305.29   313.64     9.99 o
  -4   0   9   291.06   286.31     6.97 o
  -3   0   9  1686.79  1669.47     9.82 o
  -2   0   9    26.10    26.00     3.75 o
  -1   0   9   718.55   719.74     6.68 o
   0   0   9   583.62   592.93     5.47 o
   1   0   9   599.69   629.23     5.65 o
   2   0   9     8.76     6.88     2.79 o
   3   0   9    45.58    50.04     4.17 o
   4   0   9    80.21    81.88     4.11 o
   5   0   9    36.37    36.95     4.07 o
   6   0   9    12.13    12.91     5.69 o
   7   0   9    17.47    16.28     6.78 o
  -6   1   9    91.58    89.51     8.03 o
  -5   1   9    74.87    67.24     5.55 o
  -4   1   9     6.32     9.76     3.92 o
  -3   1   9   650.03   637.69     6.11 o
  -2   1   9   164.57   162.29     3.94 o
  -1   1   9  1038.55  1043.06     6.55 o
   0   1   9   147.50   154.30     3.69 o
   1   1   9   915.87   933.99     5.86 o
   2   1   9     2.27     2.61     2.48 <
   3   1   9   370.25   378.99     4.80 o
   4   1   9    91.83    95.23     3.98 o
   5   1   9    51.09    50.44     3.90 o
   6   1   9   658.79   655.80     8.97 o
   7   1   9    66.83    64.53     7.15 o
  -6   2   9   138.88   138.33     7.28 o
  -5   2   9    52.05    54.67     6.21 o
  -4   2   9   604.10   615.38     7.97 o
  -3   2   9    46.84    48.64     3.44 o
  -2   2   9  1286.13  1272.04     6.55 o
  -1   2   9    67.97    67.83     3.23 o
   0   2   9   429.38   414.27     4.59 o
   1   2   9   890.59   879.89     6.07 o
   2   2   9   489.17   516.12     5.49 o
   3   2   9    66.87    65.18     3.00 o
   4   2   9    68.98    70.70     3.73 o
   5   2   9   272.68   280.05     5.78 o
   6   2   9     4.94     8.65     5.88 <
   7   2   9    95.42    89.80     8.11 o
  -6   3   9    18.98    18.08     4.38 o
  -5   3   9   377.03   379.19     6.34 o
  -4   3   9     7.90     8.80     3.75 o
  -3   3   9    47.45    48.87     3.48 o
  -2   3   9   369.83   368.33     4.92 o
  -1   3   9     3.82     5.07     2.29 o
   0   3   9  1656.82  1633.05     6.70 o
   1   3   9    30.31    34.49     3.17 o
   2   3   9   916.41   928.88     6.95 o
   3   3   9   332.67   340.10     4.13 o
   4   3   9   105.25   109.09     4.11 o
   5   3   9   207.91   215.10     6.92 o
   6   3   9   167.47   164.02     8.34 o
   7   3   9   332.59   320.26    11.18 o
   8   3   9   181.35   129.81    12.47 o
  -5   4   9   339.08   330.46     6.36 o
  -4   4   9    15.30    17.41     3.73 o
  -3   4   9   679.66   663.03     7.74 o
  -2   4   9   715.66   717.39     5.57 o
  -1   4   9   696.79   702.00     6.26 o
   0   4   9  1009.80   984.43     5.07 o
   1   4   9    12.55    15.07     2.88 o
   2   4   9  1225.79  1241.20    10.54 o
   3   4   9    58.80    62.22     2.98 o
   4   4   9    90.90    90.55     3.71 o
   5   4   9   128.13   137.66     6.01 o
   6   4   9   148.88   147.40     8.67 o
   7   4   9    53.90    50.85     7.76 o
   8   4   9    52.35    40.34     9.09 o
  -5   5   9     0.46    -1.69     9.32 <
  -4   5   9   124.15   125.30     5.15 o
  -3   5   9    36.52    36.61     3.73 o
  -2   5   9   305.01   301.44     5.46 o
  -1   5   9   182.47   180.25     3.27 o
   0   5   9   375.23   367.53     4.07 o
   1   5   9   792.38   789.70     7.01 o
   2   5   9   443.78   436.10     5.17 o
   3   5   9   410.13   406.86     5.67 o
   4   5   9   924.01   938.39     8.83 o
   5   5   9    43.04    45.70     5.32 o
   6   5   9   413.83   400.83    13.45 o
   7   5   9   755.92   745.18    14.15 o
   8   5   9    21.25    16.68    13.45 <
  -4   6   9   253.76   244.39     6.28 o
  -3   6   9   537.50   525.91     7.09 o
  -2   6   9    19.60    19.01     3.38 o
  -1   6   9   951.07   938.28     6.91 o
   0   6   9    34.22    37.59     2.81 o
   1   6   9   509.91   519.06     7.09 o
   2   6   9    62.26    60.65     3.29 o
   3   6   9   458.27   467.01     7.32 o
   4   6   9    82.17    96.00     6.96 o
   5   6   9   148.17   147.09     6.13 o
   6   6   9   326.07   324.39    12.03 o
   7   6   9     6.25    10.67     8.03 <
  -3   7   9    10.38    10.28     4.40 o
  -2   7   9    28.18    26.54     4.09 o
  -1   7   9   292.63   297.43     4.75 o
   0   7   9    75.92    83.65     4.30 o
   1   7   9  1239.83  1234.16     7.51 o
   2   7   9     1.12     2.34     2.92 <
   3   7   9   743.64   719.28     9.01 o
   4   7   9    75.11    69.89     7.86 o
   5   7   9   109.16   112.99     8.51 o
   6   7   9   229.60   221.99    10.28 o
   7   7   9    24.45    28.83     7.82 o
  -2   8   9   458.65   451.44     9.05 o
  -1   8   9     1.42     2.02     3.59 <
   0   8   9   749.48   755.01     8.64 o
   1   8   9   408.49   403.21     9.16 o
   2   8   9   512.29   519.68     8.32 o
   3   8   9   575.49   576.23     9.10 o
   4   8   9   159.37   155.93     6.94 o
   5   8   9     0.06    -3.46     8.44 <
   6   8   9    71.01    77.06    16.30 o
   0   9   9   202.26   198.85     6.09 o
   1   9   9     0.27    -1.38     5.05 <
   2   9   9   742.49   737.00    12.31 o
   3   9   9    78.96    81.00     6.78 o
   4   9   9   737.24   740.86    12.96 o
   5   9   9   406.77   397.27    12.49 o
  -3  -6  10     9.58    10.38     6.34 <
  -2  -6  10    97.99    85.15     7.78 o
  -1  -6  10   161.53   157.20     8.07 o
   0  -6  10   467.17   441.09     8.95 o
   1  -6  10   408.34   384.02    16.12 o
  -4  -5  10   537.11   541.88    13.39 o
  -3  -5  10   166.14   159.83     9.51 o
  -2  -5  10   182.83   186.80     7.80 o
  -1  -5  10   204.58   211.53     6.40 o
   0  -5  10     9.82    13.18     5.75 o
   1  -5  10   761.59   792.61    12.29 o
   2  -5  10     3.73     5.36     5.65 <
  -5  -4  10    49.63    46.08     8.92 o
  -4  -4  10   645.36   654.52    18.48 o
  -3  -4  10    69.76    72.41     6.65 o
  -2  -4  10    29.34    28.90     5.36 o
  -1  -4  10   130.30   129.93     5.61 o
   0  -4  10    41.07    43.22     5.71 o
   1  -4  10   844.02   844.77    12.00 o
   2  -4  10   125.93   131.57     7.21 o
   3  -4  10   770.69   807.23    12.85 o
  -6  -3  10     0.74    -4.63     8.03 <
  -5  -3  10   252.59   252.62    10.36 o
  -4  -3  10   390.83   366.54     8.74 o
  -3  -3  10   364.85   351.39     8.82 o
  -2  -3  10   833.28   856.82    10.77 o
  -1  -3  10     0.15    -0.35     4.27 <
   0  -3  10   456.79   494.73     6.74 o
   1  -3  10   705.85   709.13     8.93 o
   2  -3  10   527.43   536.94    10.16 o
   3  -3  10   174.09   177.70     7.07 o
   4  -3  10    64.29    67.78     6.09 o
  -6  -2  10    69.37    57.48    11.63 o
  -5  -2  10    68.12    72.27     8.42 o
  -4  -2  10    55.97    57.94     5.40 o
  -3  -2  10   254.19   265.37     5.88 o
  -2  -2  10   164.52   164.82     5.65 o
  -1  -2  10   193.29   194.12     5.32 o
   0  -2  10   407.35   425.65     5.09 o
   1  -2  10   103.96   103.19     3.69 o
   2  -2  10   938.41   967.90    10.29 o
   3  -2  10    52.97    65.68     5.34 o
   4  -2  10   845.27   863.77    12.23 o
   5  -2  10   241.23   247.12     8.40 o
  -6  -1  10   364.56   335.02     9.09 o
  -5  -1  10   247.39   232.81     6.67 o
  -4  -1  10    28.09    31.23     4.55 o
  -3  -1  10   831.85   833.56     9.01 o
  -2  -1  10    57.01    60.92     4.38 o
  -1  -1  10   401.74   407.84     5.53 o
   0  -1  10   334.91   338.24     4.98 o
   1  -1  10     2.67     2.50     3.13 <
   2  -1  10   969.97   993.38     7.22 o
   3  -1  10    80.03    82.19     5.65 o
   4  -1  10   166.11   165.29     6.78 o
   5  -1  10    44.05    44.01     5.21 o
   6  -1  10    13.82    12.78     8.05 <
  -6   0  10   317.98   301.94     7.36 o
  -5   0  10   174.87   165.94     6.55 o
  -4   0  10    90.30    89.05     4.48 o
  -3   0  10   522.34   538.36     6.78 o
  -2   0  10    56.05    56.98     4.19 o
  -1   0  10    21.83    24.64     2.84 o
   0   0  10   270.33   278.07     3.92 o
   1   0  10   688.18   713.39     6.43 o
   2   0  10  1023.18  1043.77     8.39 o
   3   0  10   349.85   360.29     6.82 o
   4   0  10   872.80   895.48     9.83 o
   5   0  10    15.66    15.68     5.07 o
   6   0  10   278.51   260.95    11.66 o
  -6   1  10   176.21   173.26     7.69 o
  -5   1  10    89.46    86.55     5.28 o
  -4   1  10   346.54   335.17     6.30 o
  -3   1  10     1.44     2.34     4.17 <
  -2   1  10   566.34   551.88     5.74 o
  -1   1  10   178.68   181.56     4.23 o
   0   1  10   183.76   185.53     3.38 o
   1   1  10   842.98   872.40     7.55 o
   2   1  10   100.28    97.67     3.98 o
   3   1  10  1390.83  1447.65    10.65 o
   4   1  10    88.71    83.11     5.44 o
   5   1  10   228.51   239.23     6.94 o
   6   1  10     0.84    -1.02     6.46 <
   7   1  10    22.12    17.56     9.26 <
  -5   2  10     2.33     5.61     4.67 <
  -4   2  10   130.10   126.51     4.59 o
  -3   2  10     7.91     7.26     3.63 <
  -2   2  10   207.75   213.29     4.17 o
  -1   2  10    44.74    42.97     3.32 o
   0   2  10    37.59    35.49     2.59 o
   1   2  10   382.96   394.61     4.67 o
   2   2  10   179.68   184.00     4.09 o
   3   2  10   967.92   946.22     8.60 o
   4   2  10   132.61   131.89     6.46 o
   5   2  10  1343.12  1350.14    15.41 o
   6   2  10   106.23   107.68    12.59 o
   7   2  10   609.61   580.78    15.06 o
  -5   3  10   463.17   445.62     7.68 o
  -4   3  10    19.68    20.29     3.98 o
  -3   3  10   547.91   552.14     7.74 o
  -2   3  10   483.44   481.06     6.93 o
  -1   3  10    26.48    26.67     3.11 o
   0   3  10   334.98   322.89     4.42 o
   1   3  10   421.76   420.20     5.61 o
   2   3  10   129.29   134.85     4.88 o
   3   3  10   485.21   476.54     9.32 o
   4   3  10   216.23   225.82     6.36 o
   5   3  10    86.03    83.57     7.38 o
   6   3  10   185.55   186.59    10.78 o
   7   3  10    11.25    10.78    15.24 <
  -4   4  10   135.77   129.86     5.36 o
  -3   4  10    18.16    19.10     3.32 o
  -2   4  10    59.58    58.69     3.92 o
  -1   4  10     1.49    -0.38     2.98 <
   0   4  10    84.58    85.93     3.84 o
   1   4  10    64.48    72.27     3.50 o
   2   4  10   974.10   952.71    10.00 o
   3   4  10   156.62   158.50     4.63 o
   4   4  10   851.32   844.32    13.38 o
   5   4  10   285.87   279.45    16.98 o
   6   4  10   173.72   179.33    17.45 o
   7   4  10   480.84   464.00    20.65 o
  -4   5  10   252.26   238.51     6.17 o
  -3   5  10   133.18   126.21     4.34 o
  -2   5  10   164.24   166.36     3.96 o
  -1   5  10   285.33   281.87     5.38 o
   0   5  10    17.65    15.07     3.73 o
   1   5  10    73.26    73.66     3.67 o
   2   5  10   612.60   605.08     8.89 o
   3   5  10    22.15    22.50     5.55 o
   4   5  10   720.52   717.36     9.89 o
   5   5  10     1.68     2.00     7.15 <
   6   5  10    83.35    79.21     8.65 o
   7   5  10    36.82    39.74     9.32 o
  -3   6  10   266.67   257.63     5.09 o
  -2   6  10     3.45     1.71     3.52 <
  -1   6  10    59.15    61.30     3.59 o
   0   6  10    24.95    27.23     3.96 o
   1   6  10    65.66    62.47     4.73 o
   2   6  10    95.74    91.85     6.94 o
   3   6  10   497.81   492.66     9.72 o
   4   6  10   403.97   398.64    10.49 o
   5   6  10   382.94   381.90     8.70 o
   6   6  10   442.47   420.27    13.66 o
   7   6  10     0.82     1.83     9.61 <
  -2   7  10   476.88   467.94     7.84 o
  -1   7  10     3.13     4.48     3.86 <
   0   7  10   278.26   272.36     7.03 o
   1   7  10    36.00    34.86     4.27 o
   2   7  10   100.59    84.32    11.55 o
   3   7  10   424.45   419.88    14.35 o
   4   7  10    95.56   107.82    10.97 o
   5   7  10   250.69   246.06    10.76 o
   6   7  10    44.70    43.81    10.03 o
  -1   8  10     6.00     2.88     6.30 <
   0   8  10     9.85     6.46     4.36 <
   1   8  10     3.63     2.86     4.90 <
   2   8  10    91.15    77.52    12.66 o
   3   8  10   237.28   231.10    13.12 o
   4   8  10   153.35   168.71    12.93 o
   5   8  10   858.82   830.40    14.71 o
   2   9  10     9.15     8.80     9.76 <
  -2  -5  11     5.25     4.11     6.19 <
  -1  -5  11    49.70    42.08     6.63 o
   0  -5  11    30.57    21.29     7.59 o
  -3  -4  11    35.68    36.99     6.25 o
  -2  -4  11   843.83   834.18     9.47 o
  -1  -4  11    11.18    11.13     5.21 o
   0  -4  11   179.48   175.56     6.23 o
   1  -4  11   187.19   195.41     6.65 o
   2  -4  11    13.70    10.90     6.15 <
  -4  -3  11    17.05    16.10     8.57 <
  -3  -3  11   194.69   193.89     6.30 o
  -2  -3  11   119.90   121.23     5.94 o
  -1  -3  11   134.85   144.38     5.94 o
   0  -3  11     0.42     0.71     4.46 <
   1  -3  11    24.49    24.44     5.36 o
   2  -3  11    38.97    54.88     8.86 o
   3  -3  11   432.67   446.17     9.28 o
  -5  -2  11   160.17   148.11     7.88 o
  -4  -2  11    13.51    13.57     5.21 o
  -3  -2  11   466.72   439.94     9.24 o
  -2  -2  11     5.14     7.32     4.88 <
  -1  -2  11   554.29   563.34     7.76 o
   0  -2  11    17.36    19.87     4.32 o
   1  -2  11   106.92   104.21     6.01 o
   2  -2  11   188.96   198.06     6.51 o
   3  -2  11    44.05    38.36     5.69 o
   4  -2  11   150.12   143.61     8.90 o
  -5  -1  11    33.16    26.83     5.27 o
  -4  -1  11     0.74    -0.13     4.98 <
  -3  -1  11     0.06    -0.25     4.90 <
  -2  -1  11   286.51   288.94     6.69 o
  -1  -1  11     4.56     3.88     4.19 <
   0  -1  11   257.48   263.03     6.01 o
   1  -1  11     1.70     3.17     4.32 <
   2  -1  11    16.47    14.34     4.46 o
   3  -1  11    25.69    26.25     5.11 o
   4  -1  11   314.99   326.18     8.11 o
   5  -1  11    24.50    28.96     7.57 o
  -5   0  11   122.51   115.00     7.21 o
  -4   0  11   428.31   431.19     8.16 o
  -3   0  11   103.20   106.96     4.48 o
  -2   0  11   966.64   948.38     8.18 o
  -1   0  11   441.06   440.83     9.03 o
   0   0  11   301.48   308.84     5.69 o
   1   0  11   175.25   179.31     5.59 o
   2   0  11    48.41    54.36     4.30 o
   3   0  11    31.59    31.77     5.27 o
   4   0  11    94.94    97.48     5.57 o
   5   0  11     7.40     4.82     7.13 <
  -5   1  11     6.96    10.13     4.69 o
  -4   1  11   162.94   159.31     4.86 o
  -3   1  11    32.23    31.38     3.96 o
  -2   1  11   294.10   302.04     5.28 o
  -1   1  11    25.14    30.54     3.50 o
   0   1  11   178.67   182.15     6.09 o
   1   1  11    17.08    21.04     4.13 o
   2   1  11     1.39     2.17     3.82 <
   3   1  11   166.18   177.22     5.46 o
   4   1  11    16.91    19.12     5.61 o
   5   1  11   318.62   322.44    11.16 o
   6   1  11   319.31   316.02    18.31 o
  -4   2  11    35.32    36.80     3.79 o
  -3   2  11   231.18   233.18     5.88 o
  -2   2  11   830.30   835.39     6.89 o
  -1   2  11   244.21   237.15     4.82 o
   0   2  11   610.65   616.70     6.20 o
   1   2  11    77.29    76.94     4.63 o
   2   2  11    19.35    19.45     3.90 o
   3   2  11    59.37    57.71     5.21 o
   4   2  11     3.02     4.09     6.28 <
   5   2  11     0.90    -2.54     7.13 <
   6   2  11   130.94   125.09    15.33 o
  -4   3  11   127.58   127.11     4.80 o
  -3   3  11    32.72    31.80     4.15 o
  -2   3  11    44.94    46.97     4.57 o
  -1   3  11   353.19   365.54     5.46 o
   0   3  11    15.42    18.95     4.21 o
   1   3  11   428.58   435.75     7.99 o
   2   3  11   121.66   130.68     7.92 o
   3   3  11    45.53    45.58     5.75 o
   4   3  11   185.92   191.28     7.51 o
   5   3  11   292.55   299.49    15.20 o
   6   3  11    19.15    16.72    17.62 <
  -4   4  11   355.62   308.00     9.95 o
  -3   4  11   252.32   248.10     6.30 o
  -2   4  11    34.39    36.59     3.90 o
  -1   4  11  1281.00  1276.96    10.40 o
   0   4  11    23.99    26.42     3.82 o
   1   4  11  1113.42  1124.77     9.93 o
   2   4  11     2.37     1.15     5.36 <
   3   4  11    19.46    20.29     5.63 o
   4   4  11   143.39   140.81     7.36 o
   5   4  11    18.40    21.83    13.36 <
   6   4  11    23.37    14.66    17.03 <
  -3   5  11   236.00   239.90     7.22 o
  -2   5  11   113.77   107.90     5.55 o
  -1   5  11    74.00    74.33     4.84 o
   0   5  11    62.73    62.72     4.61 o
   1   5  11   170.67   163.02     7.17 o
   2   5  11   108.47   112.16     5.78 o
   3   5  11   209.35   202.42     8.65 o
   4   5  11    71.28    76.29     8.69 o
   5   5  11   224.78   219.52    15.18 o
   6   5  11   647.63   631.02    22.82 o
  -2   6  11   731.15   733.32    13.08 o
  -1   6  11   411.03   411.78     8.34 o
   0   6  11   660.59   626.76     9.12 o
   1   6  11   296.44   292.14     9.09 o
   2   6  11   208.07   210.03     8.61 o
   3   6  11    24.18    21.91     9.24 o
   4   6  11     0.79     0.02     9.19 <
  -1   7  11    59.80    49.08     7.74 o
   0   7  11   276.29   256.07     7.53 o
   1   7  11    12.38    12.26     7.53 <
   2   7  11   367.54   347.15    14.14 o
   3   7  11   192.59   187.76    12.41 o
   4   7  11    25.65    21.68    11.90 <
   5   7  11   337.16   308.35    14.35 o
   3   8  11   120.04   118.50    12.55 o
  -3  -3  12   204.56   152.65     9.20 o
  -2  -3  12   168.17   155.98     6.26 o
  -1  -3  12   621.53   581.87     9.53 o
   0  -3  12   343.89   330.48     8.36 o
   1  -3  12   213.81   221.42     9.32 o
  -3  -2  12     9.65     5.32     5.78 <
  -2  -2  12   167.50   157.56     6.30 o
  -1  -2  12   123.85   119.81     6.13 o
   0  -2  12   146.12   139.52     6.78 o
   1  -2  12   232.84   221.70     7.67 o
   2  -2  12    21.04    25.17     6.59 o
   3  -2  12   159.64   157.54    14.62 o
  -4  -1  12   542.44   483.01    12.04 o
  -3  -1  12    56.34    55.90     4.90 o
  -2  -1  12    78.01    72.52     6.32 o
  -1  -1  12  1255.36  1286.25    11.81 o
   0  -1  12    23.17    29.77     5.19 o
   1  -1  12   701.53   748.67     9.93 o
   2  -1  12    33.91    26.12     6.90 o
   3  -1  12   155.74   155.99    10.76 o
   4  -1  12    29.48    24.69    12.93 <
  -4   0  12   360.64   333.26    10.49 o
  -3   0  12   101.11    94.41     5.00 o
  -2   0  12    22.28    22.14     5.30 o
  -1   0  12    70.83    73.75     6.13 o
   0   0  12    87.82    91.78     5.40 o
   1   0  12   570.62   579.12     9.01 o
   2   0  12   168.15   161.31     6.67 o
   3   0  12   537.19   554.27    10.45 o
   4   0  12    37.80    40.09     6.44 o
  -4   1  12   100.59    96.31     6.11 o
  -3   1  12   170.61   164.46     5.98 o
  -2   1  12   116.77   115.58     4.67 o
  -1   1  12    27.85    34.99     6.48 o
   0   1  12  1033.75  1061.30    12.29 o
   1   1  12    21.62    21.06     5.13 o
   2   1  12   880.53   907.45    10.25 o
   3   1  12   223.20   215.71    10.11 o
   4   1  12   200.21   195.02    10.24 o
   5   1  12   287.34   292.86    15.85 o
  -3   2  12   360.90   354.24     6.30 o
  -2   2  12    28.06    30.25     4.02 o
  -1   2  12    29.28    35.40     4.63 o
   0   2  12    67.05    70.56     7.05 o
   1   2  12     5.92    10.63     6.36 <
   2   2  12   526.08   520.28     9.68 o
   3   2  12     5.19     4.92     6.34 <
   4   2  12   491.51   492.60    12.68 o
   5   2  12   128.01   126.82    13.89 o
  -3   3  12   375.58   368.97     7.70 o
  -2   3  12     4.43     5.90     4.69 <
  -1   3  12   352.35   354.61     7.13 o
   0   3  12   807.14   823.92    13.40 o
   1   3  12   365.97   367.92     8.84 o
   2   3  12   723.82   711.23    12.77 o
   3   3  12    53.61    58.65     6.96 o
   4   3  12   251.89   249.08    10.74 o
  -2   4  12   104.67   107.90     5.65 o
  -1   4  12    70.26    69.14     5.30 o
   0   4  12    46.30    49.77     5.92 o
   1   4  12   140.00   140.02     6.19 o
   2   4  12   247.79   244.28     9.78 o
   3   4  12   370.78   373.66    10.99 o
   4   4  12   343.13   355.34    10.78 o
  -1   5  12   105.82    99.83     5.67 o
   0   5  12    24.07    24.69     6.23 o
   1   5  12   752.53   743.33    11.18 o
   2   5  12     5.66     2.36     5.55 <
   3   5  12   682.39   709.79    13.64 o
   4   5  12    20.50    14.95     8.61 <
   0   6  12    22.52    21.62     7.69 o
   1   6  12    31.09    36.82     8.57 o
   2   6  12   104.74   102.69     8.44 o
   3   6  12   453.32   408.53    15.39 o
  -1  -1  13   198.20   209.07     8.59 o
   0  -1  13     3.62     6.42     6.09 <
   1  -1  13    16.51     9.28     7.30 <
  -2   0  13   261.37   255.32    17.14 o
  -1   0  13    58.03    50.83     7.71 o
   0   0  13   218.76   226.43     7.80 o
   1   0  13   137.78   149.92     7.24 o
   2   0  13   127.60   123.32     7.24 o
  -2   1  13    35.29    31.57    11.65 o
  -1   1  13    10.87     8.21     6.94 <
   0   1  13     3.77     5.92     6.03 <
   1   1  13     3.22     3.86     6.15 <
   2   1  13     5.53     2.63     7.51 <
   3   1  13   111.80   130.72    14.32 o
  -1   2  13   432.56   413.42    12.14 o
   0   2  13    88.46    97.64     7.55 o
   1   2  13    35.29    30.75     7.19 o
   2   2  13   190.44   200.92    10.41 o
   3   2  13    57.98    65.57     7.96 o
  -1   3  13    47.36    43.97     5.94 o
   0   3  13   105.80    99.67     8.01 o
   1   3  13    29.04    33.09     6.90 o
   2   3  13     3.70     5.09     6.88 <
   3   3  13    16.56    16.93     9.32 <
   0   4  13   255.17   240.74     8.15 o
   1   4  13   116.15   117.75     8.03 o
   2   4  13    85.20   100.67     9.55 o
   3   4  13   152.14   144.52     9.97 o
   2   5  13    20.74    23.73    10.36 o


#=======================================================================

data_alpha1
#=======================================================================

# 5. CHEMICAL DATA

_chemical_name_systematic
?
_chemical_name_common                    ?
_chemical_formula_moiety                 ?
_chemical_formula_structural             ?
_chemical_formula_analytical             ?
_chemical_formula_iupac                  ?
_chemical_formula_sum                    'Fe2 O7 P2'
_chemical_formula_weight                 285.6
_chemical_melting_point                  ?
_chemical_compound_source                ?
_chemical_absolute_configuration         .

#=======================================================================

# 6. CRYSTAL DATA

_symmetry_cell_setting                   triclinic
_symmetry_space_group_name_H-M           'X-1'
_symmetry_space_group_name_Hall          '-X 1'
_symmetry_Int_Tables_number              2

loop_
 _space_group_symop_id
 _space_group_symop_operation_xyz
 1   x,y,z
 2   -x,-y,-z
 3   x+3/4,y+1/4,z
 4   -x+3/4,-y+1/4,-z
 5   x+1/2,y+1/2,z
 6   -x+1/2,-y+1/2,-z
 7   x+1/4,y+3/4,z
 8   -x+1/4,-y+3/4,-z

_cell_length_a                           13.3690(5)
_cell_length_b                           16.9853(4)
_cell_length_c                           6.3545(3)
_cell_angle_alpha                        50.200(3)
_cell_angle_beta                         72.409(4)
_cell_angle_gamma                        94.100(4)
_cell_volume                             985.17(11)

_cell_formula_units_Z                    8

_cell_measurement_reflns_used    25284
_cell_measurement_theta_min      2.80
_cell_measurement_theta_max      41.22
_cell_measurement_temperature            100
_cell_special_details
?

_exptl_crystal_density_diffrn            3.8516
_exptl_crystal_density_meas              ?
_exptl_crystal_density_method            ?
_exptl_crystal_F_000                     1104

_exptl_absorpt_coefficient_mu            6.519
_exptl_crystal_description       'plate'
_exptl_crystal_colour            'light brown'
_exptl_crystal_size_max          0.060
_exptl_crystal_size_mid          0.037
_exptl_crystal_size_min          0.010
_exptl_absorpt_correction_type   multi-scan
_exptl_absorpt_process_details
;
STOE LANA, absorption correction by scaling of reflection intensities.
J. Koziskova, F. Hahn, J. Richter, J. Kozisek, "Comparison of different
absorption corrections on the model structure of tetrakis(\m~2~-acetato)-
diaqua-di-copper(II)", Acta Chimica Slovaca, vol. 9, no. 2, 2016, pp. 136 - 140.
Afterwards a spherical absorption correction was performed within STOE LANA.
;
_exptl_absorpt_correction_T_min  0.4543
_exptl_absorpt_correction_T_max  0.5419

#=======================================================================

# 7. EXPERIMENTAL DATA

_diffrn_measurement_device         'Eulerian 4-circle diffractometer'
_diffrn_measurement_device_type    'STOE STADIVARI'

_diffrn_detector                   'EIGER2 1M CDTE'
_diffrn_detector_type              ?
_diffrn_detector_area_resol_mean 13.33

_diffrn_source                   'Axo_Mo'
_diffrn_source_type              ?
_diffrn_radiation_probe          x-ray
_diffrn_source_target            ?
_diffrn_source_voltage           60
_diffrn_source_current           0.830
_diffrn_source_power             0.050
_diffrn_radiation_type           'Mo K\a'
_diffrn_radiation_wavelength     0.71073
_diffrn_radiation_monochromator  'Graded multilayer mirror'
_diffrn_radiation_polarisn_norm  270
_diffrn_radiation_collimation    '1.2 0.6 mm diameter'

_diffrn_ambient_temperature      100

_diffrn_measurement_method       'rotation method, \w scans'
_diffrn_measurement_details
; 1935 frames, detector distance = 45 mm
;

_diffrn_reflns_number                    15018
_diffrn_reflns_theta_min                 2.8
_diffrn_reflns_theta_max                 41.06
_diffrn_reflns_theta_full                41.01
_diffrn_measured_fraction_theta_max      0.98
_diffrn_measured_fraction_theta_full     0.98
_diffrn_reflns_av_R_equivalents          0.0161
_diffrn_reflns_av_unetI/netI             ?
_diffrn_reflns_limit_h_min               -23
_diffrn_reflns_limit_h_max               24
_diffrn_reflns_limit_k_min               -18
_diffrn_reflns_limit_k_max               31
_diffrn_reflns_limit_l_min               -9
_diffrn_reflns_limit_l_max               11
_diffrn_reflns_reduction_process         ?

_diffrn_reflns_av_sigmaI/netI            0.0132

#=======================================================================

# 8. REFINEMENT DATA

_reflns_number_total                     3198
_reflns_number_gt                        2830
_reflns_threshold_expression             'I>2\s(I)'

_refine_ls_structure_factor_coef         Fsqd
_refine_ls_R_factor_gt                   0.0168
_refine_ls_wR_factor_gt                  0.0405
_refine_ls_R_factor_all                  0.0202
_refine_ls_wR_factor_ref                 0.0408
_refine_ls_goodness_of_fit_ref           1.2769
_refine_ls_goodness_of_fit_gt            1.3507
_refine_ls_restrained_S_gt               ?
_refine_ls_restrained_S_all              ?
_refine_ls_number_reflns                 3198
_refine_ls_number_parameters             101
_refine_ls_number_restraints             0
_refine_ls_number_constraints            0
_refine_ls_weighting_scheme              sigma
_refine_ls_weighting_details             'calc w=1/[\s^2^(Fo^2^)+(0.02P)^2^+0.0000P] where P=(Fo^2^+2Fc^2^)/3'
_refine_ls_hydrogen_treatment            ?
_refine_ls_shift/su_max                  0.0444
_refine_ls_shift/su_mean                 0.0047
_refine_diff_density_max                 0.70
_refine_diff_density_min                 -1.02
_refine_ls_extinction_method
 'B-C type 1 Gaussian isotropic (Becker & Coppens, 1974)'
_refine_ls_extinction_coef               130(30)
_refine_ls_extinction_expression         ?
_refine_ls_abs_structure_details         ?
_refine_ls_abs_structure_Flack           ?
_refine_ls_abs_structure_Rogers          ?

loop_
 _atom_type_symbol
 _atom_type_scat_dispersion_real
 _atom_type_scat_dispersion_imag
 _atom_type_scat_source
 Fe   0.3463  0.8444
 'International Tables Vol C tables 4.2.6.8 and 6.1.1.1'
 O    0.0106  0.0060
 'International Tables Vol C tables 4.2.6.8 and 6.1.1.1'
 P    0.1023  0.0942
 'International Tables Vol C tables 4.2.6.8 and 6.1.1.1'

_computing_data_collection        
;
X-Area Pilatus3_SV 1.31.194.0 (STOE, 2023)
;
_computing_cell_refinement
;
X-Area Recipe 2.0.2 (STOE, 2024)
;
_computing_data_reduction
;
X-Area Integrate 2.5.18.0 (STOE, 2024)
X-Area LANA 2.8.4 (STOE, 2024)
;
_computing_publication_material
;
STOE & Cie GmbH, X-Area, software package for collecting single-crystal or
multi-domain crystal data on STOE area-detector diffractometers, for image 
processing, for the correction and scaling of reflection intensities and 
for outlier rejection, version 2.4, Darmstadt 2024
;

#=======================================================================

# 9. ATOMIC COORDINATES AND DISPLACEMENT PARAMETERS

loop_
 _atom_site_label
 _atom_site_type_symbol
 _atom_site_fract_x
 _atom_site_fract_y
 _atom_site_fract_z
 _atom_site_adp_type
 _atom_site_U_iso_or_equiv
 _atom_site_site_symmetry_multiplicity
 _atom_site_occupancy
 _atom_site_calc_flag
 _atom_site_refinement_flags
 _atom_site_disorder_assembly
 _atom_site_disorder_group
  Fe1a Fe 0.095495(11) 0.211439(10) 0.54104(3) Uani 0.00403(6) 8 1 d . . .
  Fe1b Fe 0.123799(10) 0.034640(10) 0.49497(3) Uani 0.00363(6) 8 1 d . . .
  P1a P 0.125929(19) 0.279521(18) -0.08701(5) Uani 0.00323(10) 8 1 d . . .
  P1b P -0.126281(19) 0.235257(18) 0.08900(5) Uani 0.00310(10) 8 1 d . . .
  O1a O 0.13231(6) 0.20387(5) 0.21694(14) Uani 0.0048(3) 8 1 d . . .
  O1b O -0.13217(6) 0.30665(5) -0.21457(14) Uani 0.0046(3) 8 1 d . . .
  O2a O 0.19830(5) 0.39910(5) -0.29371(15) Uani 0.0048(3) 8 1 d . . .
  O2b O -0.16545(6) 0.11402(5) 0.26405(15) Uani 0.0052(3) 8 1 d . . .
  O3a O 0.14705(6) 0.24080(5) -0.24729(15) Uani 0.0069(3) 8 1 d . . .
  O3b O -0.18775(5) 0.25471(5) 0.28734(15) Uani 0.0050(3) 8 1 d . . .
  O4 O 0.00104(5) 0.27928(5) 0.00426(15) Uani 0.0070(3) 8 1 d . . .

loop_
 _atom_site_aniso_label
 _atom_site_aniso_type_symbol
 _atom_site_aniso_U_11
 _atom_site_aniso_U_22
 _atom_site_aniso_U_33
 _atom_site_aniso_U_12
 _atom_site_aniso_U_13
 _atom_site_aniso_U_23
 Fe1a Fe 0.00552(5) 0.00392(5) 0.00401(5) 0.00206(4) -0.00257(4) -0.00310(4)
 Fe1b Fe 0.00391(5) 0.00405(5) 0.00414(5) 0.00161(4) -0.00206(4) -0.00320(4)
 P1a P 0.00335(8) 0.00298(8) 0.00295(8) 0.00093(6) -0.00135(6) -0.00196(7)
 P1b P 0.00310(8) 0.00336(8) 0.00281(8) 0.00121(6) -0.00125(6) -0.00217(7)
 O1a O 0.0063(2) 0.0046(2) 0.0035(2) 0.00252(18) -0.00261(19) -0.0027(2)
 O1b O 0.0062(2) 0.0046(2) 0.0035(2) 0.00244(18) -0.00266(19) -0.0027(2)
 O2a O 0.0044(2) 0.0033(2) 0.0052(2) 0.00089(18) -0.00161(19) -0.0026(2)
 O2b O 0.0057(2) 0.0037(2) 0.0055(2) 0.00172(18) -0.0023(2) -0.0030(2)
 O3a O 0.0102(3) 0.0069(2) 0.0064(3) 0.0034(2) -0.0044(2) -0.0055(2)
 O3b O 0.0051(2) 0.0064(2) 0.0051(2) 0.00215(18) -0.00185(19) -0.0048(2)
 O4 O 0.0035(2) 0.0084(3) 0.0090(3) 0.00219(19) -0.0029(2) -0.0059(2)

loop_
 _jana_atom_site_ADP_C_label
 _jana_atom_site_ADP_C_type_symbol
 _jana_atom_site_ADP_C_111
 _jana_atom_site_ADP_C_112
 _jana_atom_site_ADP_C_113
 _jana_atom_site_ADP_C_122
 _jana_atom_site_ADP_C_123
 _jana_atom_site_ADP_C_133
 _jana_atom_site_ADP_C_222
 _jana_atom_site_ADP_C_223
 _jana_atom_site_ADP_C_233
 _jana_atom_site_ADP_C_333
 ? ? ? ? ? ? ? ? ? ? ? ?

loop_
 _jana_atom_site_ADP_D_label
 _jana_atom_site_ADP_D_type_symbol
 _jana_atom_site_ADP_D_1111
 _jana_atom_site_ADP_D_1112
 _jana_atom_site_ADP_D_1113
 _jana_atom_site_ADP_D_1122
 _jana_atom_site_ADP_D_1123
 _jana_atom_site_ADP_D_1133
 _jana_atom_site_ADP_D_1222
 _jana_atom_site_ADP_D_1223
 _jana_atom_site_ADP_D_1233
 _jana_atom_site_ADP_D_1333
 _jana_atom_site_ADP_D_2222
 _jana_atom_site_ADP_D_2223
 _jana_atom_site_ADP_D_2233
 _jana_atom_site_ADP_D_2333
 _jana_atom_site_ADP_D_3333
 ? ? ? ? ? ? ? ? ? ? ? ? ? ? ? ? ?

loop_
 _jana_atom_site_ADP_E_label
 _jana_atom_site_ADP_E_type_symbol
 _jana_atom_site_ADP_E_11111
 _jana_atom_site_ADP_E_11112
 _jana_atom_site_ADP_E_11113
 _jana_atom_site_ADP_E_11122
 _jana_atom_site_ADP_E_11123
 _jana_atom_site_ADP_E_11133
 _jana_atom_site_ADP_E_11222
 _jana_atom_site_ADP_E_11223
 _jana_atom_site_ADP_E_11233
 _jana_atom_site_ADP_E_11333
 _jana_atom_site_ADP_E_12222
 _jana_atom_site_ADP_E_12223
 _jana_atom_site_ADP_E_12233
 _jana_atom_site_ADP_E_12333
 _jana_atom_site_ADP_E_13333
 _jana_atom_site_ADP_E_22222
 _jana_atom_site_ADP_E_22223
 _jana_atom_site_ADP_E_22233
 _jana_atom_site_ADP_E_22333
 _jana_atom_site_ADP_E_23333
 _jana_atom_site_ADP_E_33333
 ? ? ? ? ? ? ? ? ? ? ? ? ? ? ? ? ? ? ? ? ? ? ?

loop_
 _jana_atom_site_ADP_F_label
 _jana_atom_site_ADP_F_type_symbol
 _jana_atom_site_ADP_F_111111
 _jana_atom_site_ADP_F_111112
 _jana_atom_site_ADP_F_111113
 _jana_atom_site_ADP_F_111122
 _jana_atom_site_ADP_F_111123
 _jana_atom_site_ADP_F_111133
 _jana_atom_site_ADP_F_111222
 _jana_atom_site_ADP_F_111223
 _jana_atom_site_ADP_F_111233
 _jana_atom_site_ADP_F_111333
 _jana_atom_site_ADP_F_112222
 _jana_atom_site_ADP_F_112223
 _jana_atom_site_ADP_F_112233
 _jana_atom_site_ADP_F_112333
 _jana_atom_site_ADP_F_113333
 _jana_atom_site_ADP_F_122222
 _jana_atom_site_ADP_F_122223
 _jana_atom_site_ADP_F_122233
 _jana_atom_site_ADP_F_122333
 _jana_atom_site_ADP_F_123333
 _jana_atom_site_ADP_F_133333
 _jana_atom_site_ADP_F_222222
 _jana_atom_site_ADP_F_222223
 _jana_atom_site_ADP_F_222233
 _jana_atom_site_ADP_F_222333
 _jana_atom_site_ADP_F_223333
 _jana_atom_site_ADP_F_233333
 _jana_atom_site_ADP_F_333333
 ? ? ? ? ? ? ? ? ? ? ? ? ? ? ? ? ? ? ? ? ? ? ? ? ? ? ? ? ? ?


#=======================================================================

# 10. MOLECULAR GEOMETRY


loop_
 _geom_bond_atom_site_label_1
 _geom_bond_atom_site_label_2
 _geom_bond_site_symmetry_1
 _geom_bond_site_symmetry_2
 _geom_bond_distance
 _geom_bond_publ_flag
  Fe1a O1a . . 2.0580(11) ?
  Fe1a O1b . 7_546 2.1397(8) ?
  Fe1a O2a . 8_555 2.1005(8) ?
  Fe1a O2b . 4_456 2.1668(8) ?
  Fe1a O3a . 1_556 1.9756(12) ?
  Fe1b O1a . . 2.1742(8) ?
  Fe1b O1b . 7_546 2.0860(12) ?
  Fe1b O2a . 6_555 2.1201(7) ?
  Fe1b O2b . 2_556 2.1903(8) ?
  Fe1b O3b . 7_545 2.0325(11) ?
  Fe1b O3b . 4_456 2.2463(7) ?
  P1a O1a . . 1.5254(9) ?
  P1a O2a . . 1.5238(8) ?
  P1a O3a . . 1.5033(12) ?
  P1a O4 . . 1.5921(8) ?
  P1b O1b . . 1.5194(9) ?
  P1b O2b . . 1.5209(9) ?
  P1b O3b . . 1.5228(11) ?
  P1b O4 . . 1.5795(8) ?

loop_
 _geom_angle_atom_site_label_1
 _geom_angle_atom_site_label_2
 _geom_angle_atom_site_label_3
 _geom_angle_site_symmetry_1
 _geom_angle_site_symmetry_2
 _geom_angle_site_symmetry_3
 _geom_angle
 _geom_angle_publ_flag
  O1a Fe1a O1b . . 7_546 79.99(3) ?
  O1a Fe1a O2a . . 8_555 94.08(4) ?
  O1a Fe1a O2b . . 4_456 93.57(4) ?
  O1a Fe1a O3a . . 1_556 149.50(3) ?
  O1b Fe1a O2a 7_546 . 8_555 169.60(4) ?
  O1b Fe1a O2b 7_546 . 4_456 92.81(3) ?
  O1b Fe1a O3a 7_546 . 1_556 92.99(4) ?
  O2a Fe1a O2b 8_555 . 4_456 78.95(3) ?
  O2a Fe1a O3a 8_555 . 1_556 96.36(4) ?
  O2b Fe1a O3a 4_456 . 1_556 116.53(4) ?
  O1a Fe1b O1b . . 7_546 78.59(3) ?
  O1a Fe1b O2a . . 6_555 85.93(3) ?
  O1a Fe1b O2b . . 2_556 163.49(3) ?
  O1a Fe1b O3b . . 7_545 96.62(4) ?
  O1a Fe1b O3b . . 4_456 83.59(3) ?
  O1b Fe1b O2a 7_546 . 6_555 87.48(4) ?
  O1b Fe1b O2b 7_546 . 2_556 96.72(4) ?
  O1b Fe1b O3b 7_546 . 7_545 156.35(3) ?
  O1b Fe1b O3b 7_546 . 4_456 81.59(4) ?
  O2a Fe1b O2b 6_555 . 2_556 78.01(3) ?
  O2a Fe1b O3b 6_555 . 7_545 115.48(4) ?
  O2a Fe1b O3b 6_555 . 4_456 166.15(4) ?
  O2b Fe1b O3b 2_556 . 7_545 93.76(4) ?
  O2b Fe1b O3b 2_556 . 4_456 111.59(2) ?
  O3b Fe1b O3b 7_545 . 4_456 74.84(4) ?
  O1a P1a O2a . . . 111.85(5) ?
  O1a P1a O3a . . . 113.24(5) ?
  O1a P1a O4 . . . 104.60(4) ?
  O2a P1a O3a . . . 113.17(4) ?
  O2a P1a O4 . . . 103.17(4) ?
  O3a P1a O4 . . . 109.93(6) ?
  O1b P1b O2b . . . 112.46(6) ?
  O1b P1b O3b . . . 112.18(5) ?
  O1b P1b O4 . . . 105.78(4) ?
  O2b P1b O3b . . . 111.76(4) ?
  O2b P1b O4 . . . 110.77(5) ?
  O3b P1b O4 . . . 103.34(6) ?
  Fe1a O1a Fe1b . . . 99.68(3) ?
  Fe1a O1a P1a . . . 128.53(6) ?
  Fe1b O1a P1a . . . 128.74(7) ?
  Fe1a O1b Fe1b 3_454 . 3_454 99.92(3) ?
  Fe1a O1b P1b 3_454 . . 128.13(7) ?
  Fe1b O1b P1b 3_454 . . 131.93(6) ?
  Fe1a O2a Fe1b 8_555 . 6_555 103.60(2) ?
  Fe1a O2a P1a 8_555 . . 127.94(5) ?
  Fe1b O2a P1a 6_555 . . 126.38(5) ?
  Fe1a O2b Fe1b 4_456 . 2_556 99.15(3) ?
  Fe1a O2b P1b 4_456 . . 113.70(5) ?
  Fe1b O2b P1b 2_556 . . 144.96(5) ?
  Fe1a O3a P1a 1_554 . . 146.26(5) ?
  Fe1b O3b Fe1b 3_455 . 4_456 105.16(4) ?
  Fe1b O3b P1b 3_455 . . 126.48(5) ?
  Fe1b O3b P1b 4_456 . . 126.78(6) ?
  P1a O4 P1b . . . 151.91(8) ?

loop_
 _geom_torsion_atom_site_label_1
 _geom_torsion_atom_site_label_2
 _geom_torsion_atom_site_label_3
 _geom_torsion_atom_site_label_4
 _geom_torsion_site_symmetry_1
 _geom_torsion_site_symmetry_2
 _geom_torsion_site_symmetry_3
 _geom_torsion_site_symmetry_4
 _geom_torsion
 _geom_torsion_publ_flag
 ? ? ? ? ? ? ? ? ? ?

loop_
 _geom_hbond_atom_site_label_D
 _geom_hbond_atom_site_label_H
 _geom_hbond_atom_site_label_A
 _geom_hbond_site_symmetry_D
 _geom_hbond_site_symmetry_H
 _geom_hbond_site_symmetry_A
 _geom_hbond_distance_DH
 _geom_hbond_distance_HA
 _geom_hbond_distance_DA
 _geom_hbond_angle_DHA
 _geom_hbond_publ_flag
 ? ? ? ? ? ? ? ? ? ? ?


#=======================================================================

# 11. STRUCTURE-FACTOR LIST

loop_
 _refln_index_h
 _refln_index_k
 _refln_index_l
 _refln_F_squared_calc
 _refln_F_squared_meas
 _refln_F_squared_sigma
 _refln_observed_status
   0   0   1  21637.70  21919.50     41.70 o
   0   0   2  29133.50  25797.20     60.37 o
   0   0   3  33367.00  33392.00     81.72 o
   0   0   4  31418.00  31316.70    115.06 o
   0   0   5  30055.40  30757.20    131.37 o
   0   0   6    940.03    906.06     70.39 o
   0   0   7   5359.63   5771.83    171.52 o
   0   0   8    324.94    365.28    210.83 <
   0   4  -6   7146.13   7083.99    146.17 o
   0   4  -5   2427.01   2435.84     72.73 o
   0   4  -4    577.82    615.15     45.37 o
   0   4  -3   7453.87   7908.13    129.84 o
   0   4  -2   1556.15   1634.50     43.37 o
   0   4  -1   4214.04   4158.28     32.05 o
   0   4   0 184847.00 182321.00    128.73 o
   0   4   1    617.92    628.28      7.67 o
   0   4   2 231517.00 234417.00    128.43 o
   0   4   3  39204.10  39355.70     65.46 o
   0   4   4  29158.20  29072.70     73.63 o
   0   4   5  35456.80  35313.60    107.39 o
   0   4   6   5955.82   5912.46     85.43 o
   0   4   7  26875.20  27435.70    130.98 o
   0   4   8     48.63     85.06     96.74 <
   0   8  -5     99.06     88.07     83.06 <
   0   8  -4  15294.00  15808.00    142.24 o
   0   8  -3   3068.18   3244.40     69.40 o
   0   8  -2  25517.50  26074.10    167.45 o
   0   8  -1    404.18    514.74     28.36 o
   0   8   1  35993.30  36741.20     49.65 o
   0   8   2   8225.56   7479.23     23.05 o
   0   8   3   9116.61   9352.86     43.43 o
   0   8   4  27954.20  29414.20    117.83 o
   0   8   5  20428.80  20292.80     74.87 o
   0   8   6     49.47    197.48     63.71 o
   0   8   7   9715.26   9872.58     83.11 o
   0   8   8    154.93    161.12     69.05 o
   0   8   9  17122.20  17485.10    243.10 o
   0  12  -4  12331.10  12915.70    205.64 o
   0  12  -3    382.06    450.68     78.73 o
   0  12  -2  33876.20  34719.90    164.13 o
   0  12  -1  18156.40  18643.10     90.85 o
   0  12   0  34131.40  33302.30    130.79 o
   0  12   1  13567.30  13896.80     57.78 o
   0  12   2   9879.84   9585.43     51.76 o
   0  12   3 138715.00 139344.00    193.85 o
   0  12   4   4590.51   4628.42     44.72 o
   0  12   5    727.23    930.76     29.02 o
   0  12   6   3541.32   3488.25     77.08 o
   0  12   7    128.06    180.80     36.36 o
   0  12   8   4990.44   5046.99     79.08 o
   0  12   9   6577.64   6564.48    117.80 o
   0  12  10    649.25    647.51    114.76 o
   0  16  -2  13524.40  13820.20    195.64 o
   0  16  -1   1776.40   1920.30     72.06 o
   0  16   0  17837.60  17940.10    110.54 o
   0  16   1  10985.50  11175.40    103.49 o
   0  16   2  37093.80  35598.40    103.03 o
   0  16   3  57221.60  56282.70    108.92 o
   0  16   4   3729.88   4007.57     40.71 o
   0  16   5  43956.20  44490.60    183.12 o
   0  16   6  33518.40  33044.60    150.82 o
   0  16   7   9209.52   9302.08     92.46 o
   0  16   8   7561.40   7506.15     97.12 o
   0  16   9     82.33     57.38     64.05 <
   0  16  10  11151.60  10694.80    152.88 o
   0  20  -1    392.09    463.36    121.09 o
   0  20   0    250.52    250.86     81.06 o
   0  20   1    817.47    806.97     62.38 o
   0  20   2   8839.45   8884.13     85.44 o
   0  20   3  13098.20  13111.50    100.16 o
   0  20   4   2042.22   1990.76     58.05 o
   0  20   5  13421.10  13460.20    117.53 o
   0  20   6   5067.59   5060.81     72.08 o
   0  20   7  20737.50  21450.80    102.55 o
   0  20   8  18147.60  18088.30    101.19 o
   0  20   9   1993.56   1997.40     83.07 o
   0  20  10   4936.28   4792.33    110.45 o
   0  20  11    573.56    669.52    146.11 o
   0  24   1   5108.99   5056.36    292.98 o
   0  24   2   1699.61   1722.80    201.50 o
   0  24   3   2679.52   2624.38    133.45 o
   0  24   4    462.40    450.02     88.07 o
   0  24   5    387.12    368.28     71.05 o
   0  24   6   1360.18   1430.52     66.72 o
   0  24   7   1723.45   1693.11     67.72 o
   0  24   8   1253.49   1212.33     66.39 o
   0  24   9   1374.36   1350.12     65.39 o
   0  24  10   2391.79   2350.43    106.43 o
   0  24  11    766.32    757.27    118.43 o
   0  28   4   7693.42   7424.04    330.40 o
   0  28   5  12094.70  11923.00    226.34 o
   0  28   6   9006.88   8449.22    222.29 o
   0  28   7     49.45     82.06     92.40 <
   0  28   8   2897.29   2750.53    110.10 o
   0  28   9   3875.50   3776.37     85.42 o
   0  28  10   1137.63   1096.23     97.75 o
   1 -31  -8   7983.04   7521.65    299.70 o
   1 -31  -7     22.07    -14.34    219.50 <
   1 -27 -10    206.84    155.79     83.40 <
   1 -27  -9   9632.18   9323.71    117.16 o
   1 -27  -8   1859.31   1851.59     77.07 o
   1 -27  -7    109.60     74.06     79.06 <
   1 -27  -6  12727.70  12986.30    193.96 o
   1 -27  -5     40.69     19.35    101.74 <
   1 -27  -4    862.41    813.65    124.10 o
   1 -27  -3    180.07    172.46    243.85 <
   1 -23 -10   2026.43   2034.10     91.41 o
   1 -23  -9   4248.89   4150.15     85.09 o
   1 -23  -8   2945.75   3036.14     64.06 o
   1 -23  -7     65.45     97.41     49.70 <
   1 -23  -6   6153.40   6291.75     81.76 o
   1 -23  -5    455.30    551.43     54.38 o
   1 -23  -4   4218.28   4406.75    103.77 o
   1 -23  -3    261.05    274.54     69.05 o
   1 -23  -2     79.01    138.44     94.07 <
   1 -23  -1     13.47    -16.35    103.41 <
   1 -19 -10   8174.39   7809.01    143.18 o
   1 -19  -9    215.63    225.17     78.39 o
   1 -19  -8  22127.50  22381.10    155.66 o
   1 -19  -7    197.63    171.46     43.37 o
   1 -19  -6    226.04    243.18     40.03 o
   1 -19  -5   5614.63   5615.41     59.40 o
   1 -19  -4   1368.30   1400.85     40.37 o
   1 -19  -3   2459.28   2575.68     61.39 o
   1 -19  -2   2574.05   2669.43     59.39 o
   1 -19  -1    556.16    497.39     51.37 o
   1 -19   0    581.99    591.13     65.05 o
   1 -19   1    704.85    704.22     83.40 o
   1 -15 -10   6703.79   6430.75    162.52 o
   1 -15  -9   3462.23   3328.84     97.09 o
   1 -15  -8  23752.40  23808.40    138.31 o
   1 -15  -7   2289.82   2287.06     47.38 o
   1 -15  -6  13990.20  13851.60    146.26 o
   1 -15  -5   7525.14   8042.06    155.88 o
   1 -15  -4     14.87     18.01     20.68 <
   1 -15  -3  17128.00  17398.70     63.48 o
   1 -15  -2    832.56    869.71     25.35 o
   1 -15  -1   1673.87   1764.20     49.71 o
   1 -15   0   2676.53   2793.91     60.72 o
   1 -15   1    193.42    175.13     54.04 o
   1 -15   2   1175.92   1249.02     76.73 o
   1 -15   3   1028.70   1084.54     97.41 o
   1 -11 -10     12.35     21.68    140.10 <
   1 -11  -9     28.15    -18.35     89.73 <
   1 -11  -8   6383.73   6300.81     93.11 o
   1 -11  -7   2617.07   2591.72     47.71 o
   1 -11  -6  10444.30  10721.60    115.51 o
   1 -11  -5   1318.49   1476.95     28.02 o
   1 -11  -4   3069.41   2955.88     40.38 o
   1 -11  -3  29013.90  29099.50    144.63 o
   1 -11  -2   1891.28   1817.78     31.03 o
   1 -11  -1   7267.21   7432.42     53.08 o
   1 -11   0   2531.80   2545.15     39.37 o
   1 -11   1      2.59      6.34     43.03 <
   1 -11   2   3061.21   3161.99     62.06 o
   1 -11   3   2263.41   2401.45     65.39 o
   1 -11   4     31.90     70.39     78.06 <
   1  -7  -9   2448.87   2314.07    150.80 o
   1  -7  -8   1045.63    916.07    109.75 o
   1  -7  -7    535.96    568.11     50.37 o
   1  -7  -6      3.81     29.36     52.04 <
   1  -7  -5   1298.21   1228.73     30.69 o
   1  -7  -4    522.63    526.09     23.35 o
   1  -7  -3  10005.90  10677.50     43.43 o
   1  -7  -2   3627.81   3794.91     27.04 o
   1  -7  -1   7410.41   7326.04     26.73 o
   1  -7   0   4194.06   4276.90     37.38 o
   1  -7   1   1481.64   1558.42     38.37 o
   1  -7   2   3811.29   3661.93     71.74 o
   1  -7   3   1288.86   1342.79     61.05 o
   1  -7   4   2286.94   2292.37     73.06 o
   1  -7   5   5526.08   5874.33    120.46 o
   1  -7   6   2121.41   2186.92    115.10 o
   1  -3  -8   3815.91   3704.29    167.50 o
   1  -3  -7   3566.14   3658.51     83.41 o
   1  -3  -6   8965.35   9142.42     95.13 o
   1  -3  -5  13021.10  13010.60     90.16 o
   1  -3  -4   2811.34   2739.81     34.70 o
   1  -3  -3    210.61    142.78     16.35 o
   1  -3  -2   5975.56   5939.83     22.05 o
   1  -3  -1     61.68     62.05     10.67 o
   1  -3   0   3685.96   3598.70     17.70 o
   1  -3   1    522.37    442.71     18.02 o
   1  -3   2   1563.96   1531.79     22.02 o
   1  -3   3    500.52    480.38     25.02 o
   1  -3   4    137.89    139.44     41.03 o
   1  -3   5   2577.89   2669.43     69.06 o
   1  -3   6   3123.54   3398.17    138.80 o
   1  -3   7   1552.30   1611.02    123.10 o
   1   1  -7   2398.52   2602.65    159.14 o
   1   1  -6   3795.90   3749.99    100.76 o
   1   1  -5   9467.47   9549.30    113.15 o
   1   1  -4  11988.80  11665.50    122.20 o
   1   1  -3   6696.03   6666.16     69.10 o
   1   1  -2   3895.99   3755.29     35.71 o
   1   1  -1   7363.66   7308.71     49.46 o
   1   1   0   1215.48   1240.22     15.69 o
   1   1   1    616.85    611.32      7.34 o
   1   1   2   1364.89   1284.69     17.35 o
   1   1   3    605.22    617.18     20.35 o
   1   1   4   3244.47   3166.68     36.71 o
   1   1   5    653.13    638.84     45.04 o
   1   1   6     55.30     63.05     43.70 <
   1   1   7     58.05     49.37     68.72 <
   1   1   8      0.22     58.38    143.77 <
   1   5  -6    608.01    567.44    102.75 o
   1   5  -5   1629.93   1604.69     89.08 o
   1   5  -4    949.37    995.47     58.38 o
   1   5  -3    542.36    583.79     40.03 o
   1   5  -2   6183.64   6014.33     54.74 o
   1   5  -1   7587.01   7897.98     59.77 o
   1   5   0    111.40    174.13     15.01 o
   1   5   1   5484.04   5438.99     14.70 o
   1   5   2   7442.16   7102.06     27.41 o
   1   5   3     21.26     32.36     11.68 o
   1   5   4  17846.30  17527.80     54.49 o
   1   5   5   1050.02   1062.23     31.69 o
   1   5   6   4240.07   4235.78     69.74 o
   1   5   7   7196.99   7131.19     96.11 o
   1   5   8   3905.87   4099.02    115.78 o
   1   5   9   2363.36   2342.75    148.13 o
   1   9  -5     59.74     85.73     90.40 <
   1   9  -4     19.46     10.01     94.40 <
   1   9  -3   1521.26   1587.67     65.39 o
   1   9  -2    105.17    102.74     47.37 o
   1   9  -1    322.25    307.24     59.05 o
   1   9   0   2078.23   1980.90     26.36 o
   1   9   1   3651.14   3856.71     21.36 o
   1   9   2  10954.60  11345.60     24.06 o
   1   9   3   2060.43   2046.15     19.35 o
   1   9   4  13858.60  13786.20     60.48 o
   1   9   5     10.45     24.69     23.68 <
   1   9   6   8934.37   8689.66    110.49 o
   1   9   7   4143.44   4150.92     61.06 o
   1   9   8   5170.42   5136.12     81.42 o
   1   9   9  12665.70  12591.60    162.58 o
   1   9  10   2619.70   2518.28    157.48 o
   1  13  -3   2785.50   2843.26    113.10 o
   1  13  -2    516.01    549.43     64.05 o
   1  13  -1   5771.96   5935.61     67.74 o
   1  13   0    138.74    186.81     38.70 o
   1  13   1   1493.23   1344.17     27.69 o
   1  13   2    360.55    407.65     18.35 o
   1  13   3   6428.46   6489.79     30.71 o
   1  13   4   6580.55   6533.58     44.73 o
   1  13   5   2911.78   3081.80     37.70 o
   1  13   6   2519.71   2643.51     70.07 o
   1  13   7    343.43    378.29     35.36 o
   1  13   8   2181.77   2060.49     62.05 o
   1  13   9   6526.01   6522.75    105.12 o
   1  13  10     23.94     46.70     81.39 <
   1  17  -2   2401.93   2297.72    142.46 o
   1  17  -1   2657.72   2644.73    108.43 o
   1  17   0   1283.31   1309.75     65.72 o
   1  17   1   9546.51   9741.19     90.12 o
   1  17   2     19.28     -3.34     44.70 <
   1  17   3    661.36    720.91     31.69 o
   1  17   4    509.61    566.11     25.35 o
   1  17   5   8546.26   8477.90    103.48 o
   1  17   6     17.25     33.36     37.36 <
   1  17   7   9095.37   9546.66     79.11 o
   1  17   8     56.40     18.01     51.37 <
   1  17   9     37.61     61.71     56.04 <
   1  17  10   5110.92   5127.07     99.10 o
   1  17  11    667.89    796.96    202.83 o
   1  21   0    118.37     77.06    114.09 <
   1  21   1   3656.13   3827.69    111.11 o
   1  21   2   4362.88   4480.85     92.43 o
   1  21   3   2636.35   2606.03     71.06 o
   1  21   4    208.01    204.15     60.71 o
   1  21   5   5279.12   5317.11     91.43 o
   1  21   6    303.54    326.25     41.70 o
   1  21   7  11731.00  11865.30     85.79 o
   1  21   8     99.54    114.75     42.70 o
   1  21   9   6858.76   6899.32    115.13 o
   1  21  10   8578.58   8307.48    140.84 o
   1  21  11    772.28    735.58     94.41 o
   1  25   2   2094.99   2001.42    245.21 o
   1  25   3   2968.89   2985.43    172.49 o
   1  25   4   2382.13   2358.43    138.79 o
   1  25   5     42.53    -10.34     84.73 <
   1  25   6    746.39    818.31     88.07 o
   1  25   7   5536.73   5618.39     96.10 o
   1  25   8     36.18     40.03     53.37 <
   1  25   9   6503.89   6634.87     95.78 o
   1  25  10   1715.64   1578.34     99.08 o
   1  25  11   4536.61   4106.88    117.79 o
   1  29   5    589.17    635.83    149.12 o
   1  29   6    100.07    170.79    128.43 <
   1  29   7    525.72    581.79    125.10 o
   1  29   8   2465.72   2338.43    129.12 o
   1  29   9    726.64    776.28    104.08 o
   1  29  10    262.95    192.81    140.44 <
   2 -30  -9   2141.26   2064.48    144.46 o
   2 -30  -8   2353.64   2502.23    163.15 o
   2 -30  -7   1198.98   1090.23    112.43 o
   2 -30  -6   2253.72   2190.60    165.15 o
   2 -30  -5    339.93    266.87    215.16 <
   2 -26 -10    237.84    241.18     73.39 o
   2 -26  -9   4521.72   4361.11     95.43 o
   2 -26  -8   7086.10   7228.46    110.80 o
   2 -26  -7  12120.80  12302.40    165.91 o
   2 -26  -6  10191.90  10776.60    157.21 o
   2 -26  -5   3857.77   3796.71    114.78 o
   2 -26  -4   9271.39   9332.15    198.59 o
   2 -26  -3   5321.44   5124.14    178.86 o
   2 -26  -2   9753.80   9292.50    240.99 o
   2 -22 -10    312.56    270.21     82.40 o
   2 -22  -9   4295.86   4097.44     99.77 o
   2 -22  -8    845.34    908.39     57.38 o
   2 -22  -7   7240.99   7267.33     80.43 o
   2 -22  -6  14423.40  14638.20    107.85 o
   2 -22  -5  12771.80  13060.90     97.15 o
   2 -22  -4   7365.14   7465.00     81.43 o
   2 -22  -3   5187.68   5195.86     83.42 o
   2 -22  -2  32276.10  31729.40    164.11 o
   2 -22  -1  10540.60  10492.80    143.53 o
   2 -22   0   4456.17   4175.25    186.52 o
   2 -18 -10    972.64    947.10    113.43 o
   2 -18  -9     12.50     11.34     67.38 <
   2 -18  -8   7557.70   7519.42     93.11 o
   2 -18  -7   3727.07   3960.58     70.40 o
   2 -18  -6   2632.09   2721.19     50.05 o
   2 -18  -5     41.97     -7.67     52.71 <
   2 -18  -4    764.63    783.96     47.37 o
   2 -18  -3   5207.21   5230.86     58.73 o
   2 -18  -2  16970.90  16707.40     96.18 o
   2 -18  -1     87.63     83.06     38.36 o
   2 -18   0   9830.70  10180.70     86.45 o
   2 -18   1  13283.20  13623.00    112.84 o
   2 -18   2   3859.74   3953.88    134.46 o
   2 -14 -10    106.60    140.10    111.08 <
   2 -14  -9   5977.37   5979.60    128.14 o
   2 -14  -8  20364.90  20220.90    130.93 o
   2 -14  -7    581.98    634.83     44.03 o
   2 -14  -6  23422.50  23798.20    125.98 o
   2 -14  -5   5447.42   5611.77    128.15 o
   2 -14  -4  43654.50  43154.50    113.88 o
   2 -14  -3  10700.30  10700.30     54.76 o
   2 -14  -2    193.77    179.47     26.35 o
   2 -14  -1   6817.98   6658.34     63.42 o
   2 -14   0    556.66    612.15     49.71 o
   2 -14   1   4109.97   4229.60     65.73 o
   2 -14   2    626.37    699.55     62.38 o
   2 -14   3   9584.53   9747.56    121.83 o
   2 -10  -9   2653.53   2796.53    146.13 o
   2 -10  -8   1926.97   1882.29     72.40 o
   2 -10  -7   1948.95   1894.98     57.05 o
   2 -10  -6  53678.90  54122.80    211.99 o
   2 -10  -5    606.76    652.52     27.69 o
   2 -10  -4  60281.80  58784.60    128.28 o
   2 -10  -3  65947.70  67183.20    218.03 o
   2 -10  -2  71493.20  72479.50    124.31 o
   2 -10  -1  58021.00  53812.20    120.29 o
   2 -10   0   5856.16   5772.80     47.40 o
   2 -10   1  71702.10  71194.10    290.29 o
   2 -10   2   2314.03   2368.48     68.40 o
   2 -10   3   2770.37   2869.30     63.06 o
   2 -10   4   6988.58   7403.62    117.14 o
   2 -10   5     44.76     51.71     80.39 <
   2  -6  -9   1378.77   1217.34    211.84 o
   2  -6  -8    805.00    801.97    101.75 o
   2  -6  -7    201.15    221.17     53.71 o
   2  -6  -6   3528.50   3500.11    105.10 o
   2  -6  -5   1371.76   1323.80     35.36 o
   2  -6  -4  89225.00  88059.60    125.62 o
   2  -6  -3  17534.30  18166.30     53.51 o
   2  -6  -1  64345.80  63182.60     92.74 o
   2  -6   0 132295.00 138206.00    130.88 o
   2  -6   1 214388.00 206807.00    250.44 o
   2  -6   2    347.21    385.97     30.36 o
   2  -6   3  38793.20  39187.60    151.56 o
   2  -6   4  27020.30  28125.90    157.39 o
   2  -6   5   8668.25   8932.99    152.53 o
   2  -6   6   8235.25   8914.42    221.27 o
   2  -2  -8   3525.18   3353.23    171.50 o
   2  -2  -7    489.86    504.06     97.08 o
   2  -2  -6   6928.05   7173.09     94.78 o
   2  -2  -5  16923.30  16705.60    120.90 o
   2  -2  -4   8506.01   8420.90     68.10 o
   2  -2  -3   5518.18   5286.46     35.05 o
   2  -2  -2      1.26     89.07     13.68 o
   2  -2  -1   1308.99   1363.60     17.02 o
   2  -2   0   1459.95   1533.85     17.36 o
   2  -2   1 123014.00 122738.00     81.64 o
   2  -2   2     32.34     44.37     19.68 o
   2  -2   3  84357.10  83332.20    124.21 o
   2  -2   4    441.75    563.77     40.36 o
   2  -2   5  14709.70  15120.10    125.88 o
   2  -2   6  21230.20  22155.70    152.98 o
   2  -2   7   2541.73   2613.68    121.11 o
   2   2  -7    272.88    253.19    151.78 <
   2   2  -6  14004.80  14300.30    179.28 o
   2   2  -5   2787.32   3010.10     77.74 o
   2   2  -4   2356.19   2596.36     62.06 o
   2   2  -3  77647.90  77433.20    194.46 o
   2   2  -2  12369.80  12846.00     77.51 o
   2   2  -1  39798.80  37190.50     87.70 o
   2   2   0  23936.60  23408.40     54.79 o
   2   2   1  15828.00  15623.50     32.24 o
   2   2   2  97754.60  96983.50     72.85 o
   2   2   3   9335.29   9252.34     44.77 o
   2   2   4  22059.70  21698.20     73.56 o
   2   2   5  16014.20  15576.30     66.13 o
   2   2   6    280.63    314.24     49.04 o
   2   2   7    409.30    393.97     68.72 o
   2   2   8   5327.87   5194.21    116.12 o
   2   6  -6   6533.36   6144.40    257.96 o
   2   6  -5    513.12    577.11     86.73 o
   2   6  -4   6081.34   6430.52    111.12 o
   2   6  -3  16480.00  17018.00    118.55 o
   2   6  -2   2678.10   2886.45     77.41 o
   2   6  -1 155814.00 154885.00    164.80 o
   2   6   0  54602.40  55661.20    104.56 o
   2   6   2  67646.50  64187.90     52.12 o
   2   6   3 120718.00 125126.00     99.83 o
   2   6   4 180573.00 180460.00    169.32 o
   2   6   5   3949.35   3756.56     33.04 o
   2   6   6  14622.90  14378.70     80.48 o
   2   6   7   9610.51   9901.19     95.46 o
   2   6   8    969.92   1002.14     67.72 o
   2   6   9   1523.22   1543.96    106.09 o
   2  10  -4   2014.85   2105.16    115.43 o
   2  10  -3     52.00     93.40     69.72 <
   2  10  -2    358.92    347.27     49.37 o
   2  10  -1  35733.60  36293.50    138.46 o
   2  10   0    309.10    366.28     23.35 o
   2  10   1  40991.10  39007.40     77.40 o
   2  10   2  34228.20  34265.90     57.63 o
   2  10   3  70128.50  68727.30     81.48 o
   2  10   4  67426.60  65694.60    143.60 o
   2  10   5   8206.30   8876.28     50.41 o
   2  10   6  86879.40  85100.00    226.44 o
   2  10   7  10267.00  10256.90     77.11 o
   2  10   8   6140.11   6254.38     87.10 o
   2  10   9  11401.30  11742.80    193.28 o
   2  10  10   1305.92   1294.40    116.43 o
   2  14  -3   6922.66   7138.69    148.51 o
   2  14  -2    847.51   1050.84     85.40 o
   2  14  -1   1465.44   1499.25     65.39 o
   2  14   0  19680.30  20112.60    108.89 o
   2  14   1    356.75    403.31     32.02 o
   2  14   2   1641.95   1548.03     22.35 o
   2  14   3  19520.00  19064.80     55.14 o
   2  14   4   3751.50   3711.74     30.37 o
   2  14   5     23.74     30.02     18.35 <
   2  14   6  20482.20  21031.30    244.25 o
   2  14   7   3901.44   3949.70     62.40 o
   2  14   8  23599.10  23743.60    112.92 o
   2  14   9   7095.43   6945.48    107.13 o
   2  14  10    158.09    130.10     72.72 <
   2  18  -1   5039.87   5218.82    129.80 o
   2  18   0  13964.90  14327.70    157.25 o
   2  18   1   1469.21   1523.61     63.72 o
   2  18   2  36687.60  37110.30    120.37 o
   2  18   3   4119.59   4098.54     59.73 o
   2  18   4   7460.42   7390.13     56.74 o
   2  18   5   2151.90   2157.95     59.39 o
   2  18   6   3241.91   3519.77     56.39 o
   2  18   7   8105.94   8083.74     63.08 o
   2  18   8   4504.70   4602.40     75.74 o
   2  18   9     89.56     86.40     53.04 <
   2  18  10      5.58    -22.35     71.72 <
   2  18  11   1615.11   1652.73     99.08 o
   2  22   1   5097.97   5159.11    178.52 o
   2  22   2  21490.00  21602.20    246.50 o
   2  22   3   3326.62   3441.59    110.77 o
   2  22   4  19421.30  19768.90    158.64 o
   2  22   5  21197.00  21513.10    139.96 o
   2  22   6  21748.40  21982.30    110.90 o
   2  22   7   8675.28   8896.42    107.14 o
   2  22   8   1177.22   1107.24     49.71 o
   2  22   9  17715.30  17926.10    135.91 o
   2  22  10   3757.07   3690.59     82.08 o
   2  22  11     66.83     50.70     79.06 <
   2  26   3    306.35    267.54    281.88 <
   2  26   4   2779.52   2869.29    279.26 o
   2  26   5   6621.45   6413.33    215.25 o
   2  26   6  16044.80  16430.00    196.34 o
   2  26   7  10657.60  10397.40    201.28 o
   2  26   8   3911.62   3992.91    104.44 o
   2  26   9  11202.30  11080.40    158.23 o
   2  26  10   5857.88   5837.76    146.16 o
   2  26  11   9567.04   9196.95    197.60 o
   2  30   6     13.15     29.36    153.78 <
   2  30   7    391.23    461.36    125.10 o
   2  30   8    808.19    750.26    152.12 o
   2  30   9   3046.76   2956.09    171.16 o
   3 -29  -9   3089.44   2986.13     91.42 o
   3 -29  -8    357.06    396.30     83.73 o
   3 -29  -7   4953.32   5047.61    125.13 o
   3 -29  -6    583.06    595.47    108.08 o
   3 -29  -5   1885.89   1807.56    133.78 o
   3 -29  -4    837.69    645.52    145.45 o
   3 -25 -10   1867.69   1752.51     82.40 o
   3 -25  -9  13504.00  13187.20    110.17 o
   3 -25  -8   1451.51   1391.16     79.40 o
   3 -25  -7  20594.50  20382.70    207.41 o
   3 -25  -6     82.94    120.09     64.72 <
   3 -25  -5   3596.90   3565.76    103.77 o
   3 -25  -4   3131.67   3301.75    105.43 o
   3 -25  -3   1224.97   1177.96    117.76 o
   3 -25  -2   1526.66   1436.87    129.77 o
   3 -25  -1    353.87    280.88    148.11 <
   3 -21 -10   3529.63   3477.34    116.78 o
   3 -21  -9   9327.12   9219.36    130.50 o
   3 -21  -8   1385.23   1365.47     69.72 o
   3 -21  -7  26750.40  27413.40    174.42 o
   3 -21  -6    564.90    586.79     48.04 o
   3 -21  -5  15727.40  16106.80    108.19 o
   3 -21  -4   1022.04   1067.20     57.38 o
   3 -21  -3   1179.55   1160.62     54.38 o
   3 -21  -2   9672.25   9628.87    121.50 o
   3 -21  -1   1758.51   1680.10     96.75 o
   3 -21   0    194.04    206.49     91.07 o
   3 -21   1    221.19    204.49    128.76 <
   3 -17 -10     77.70     64.05    124.76 <
   3 -17  -9   1006.17   1006.48     82.40 o
   3 -17  -8    129.34    131.10     62.71 o
   3 -17  -7  10770.20  11334.60    127.85 o
   3 -17  -6     32.85     28.35     44.03 <
   3 -17  -5   8484.76   8589.51    104.14 o
   3 -17  -4    129.09     91.40     45.37 o
   3 -17  -3   7249.94   7090.23     55.74 o
   3 -17  -2   6991.53   6669.68     91.45 o
   3 -17  -1   1554.85   1641.73     55.38 o
   3 -17   0   4681.54   4817.00     59.06 o
   3 -17   1   1537.60   1536.29     65.05 o
   3 -17   2    100.17     92.74     71.72 <
   3 -13  -9  16802.50  16278.60    217.72 o
   3 -13  -8   5639.50   5464.27     85.43 o
   3 -13  -7    999.47    921.08     68.39 o
   3 -13  -6   5532.40   5739.58     59.74 o
   3 -13  -5    601.53    556.78     50.71 o
   3 -13  -4   7543.36   7245.95     51.74 o
   3 -13  -3   3192.16   3044.26     50.72 o
   3 -13  -2    193.91    187.48     25.69 o
   3 -13  -1   2795.64   2709.04     38.71 o
   3 -13   0   5330.21   5379.26     93.78 o
   3 -13   1   2215.53   2301.06     53.38 o
   3 -13   2   1106.63   1156.94     62.38 o
   3 -13   3   1809.32   1833.23     74.06 o
   3 -13   4    332.98    336.92     83.73 o
   3  -9  -9  18499.00  17881.90    247.80 o
   3  -9  -8   3112.56   3060.85    147.80 o
   3  -9  -7   9714.90   9454.77     95.46 o
   3  -9  -6  15389.10  15517.30    110.87 o
   3  -9  -5  19146.60  18825.70     75.51 o
   3  -9  -4  21238.70  20953.70     65.53 o
   3  -9  -3   2880.60   3013.04     53.39 o
   3  -9  -2   6413.94   6285.95     47.75 o
   3  -9  -1   5922.74   5709.36     48.74 o
   3  -9   0    549.89    533.43     24.35 o
   3  -9   1   6329.01   6204.66     57.08 o
   3  -9   2   2832.65   2976.87     97.76 o
   3  -9   3    455.10    562.77     69.05 o
   3  -9   4   1012.48   1024.49     66.39 o
   3  -9   5    530.36    508.06     87.40 o
   3  -5  -8   1424.28   1392.49    115.10 o
   3  -5  -7   4187.91   4277.27    118.79 o
   3  -5  -6   1242.38   1242.69     64.72 o
   3  -5  -5  12593.40  12609.70     91.15 o
   3  -5  -4  26510.30  26561.40    112.04 o
   3  -5  -3  15530.80  15414.00     48.13 o
   3  -5  -2   5668.53   4854.68     30.05 o
   3  -5  -1  11602.20  11543.20     57.53 o
   3  -5   0   6701.44   6566.35     37.08 o
   3  -5   1   6157.61   6128.43     30.05 o
   3  -5   2   2523.25   2532.94     31.70 o
   3  -5   3    506.75    535.09     44.03 o
   3  -5   4   2708.93   2759.57     59.06 o
   3  -5   5    601.11    613.48     64.05 o
   3  -5   6    957.00    982.46     86.74 o
   3  -5   7    137.53    142.11    130.10 <
   3  -1  -7    277.89    302.90    135.10 o
   3  -1  -6    413.53    471.03     83.40 o
   3  -1  -5    174.68    147.45     51.71 o
   3  -1  -4    472.19    500.39     56.71 o
   3  -1  -3    686.76    677.55     25.35 o
   3  -1  -2   2273.16   2166.01     26.03 o
   3  -1  -1   8491.84   8472.75     33.76 o
   3  -1   0   7286.74   7762.62     34.45 o
   3  -1   1   1497.18   1366.30     14.35 o
   3  -1   2      0.31      1.00     11.68 <
   3  -1   3     72.70     67.72     18.35 o
   3  -1   4   1671.24   1705.53     29.03 o
   3  -1   5   1596.58   1613.72     55.38 o
   3  -1   6   1787.92   1856.26     58.72 o
   3  -1   7   2923.32   2882.66     98.42 o
   3  -1   8   3741.53   3915.15    177.51 o
   3   3  -6   7143.51   7044.30    151.85 o
   3   3  -5   3761.94   4031.25    118.45 o
   3   3  -4    605.26    618.15     59.38 o
   3   3  -3   5559.69   5806.15    170.87 o
   3   3  -2  10424.10  10247.00     65.12 o
   3   3  -1   1681.86   1701.33     38.70 o
   3   3   0   3227.59   3756.31     23.70 o
   3   3   1    214.54    224.51      9.67 o
   3   3   2    150.52    172.47     10.68 o
   3   3   3   2400.79   2411.77     17.69 o
   3   3   4    637.07    676.22     19.68 o
   3   3   5   3208.40   3229.97     47.38 o
   3   3   6     62.74     67.72     42.70 <
   3   3   7   1884.68   1909.65     59.38 o
   3   3   8   2105.28   2344.38    143.79 o
   3   3   9   4823.05   4520.71    171.18 o
   3   7  -5  12185.30  12681.90    196.63 o
   3   7  -4   2471.84   2760.47    101.09 o
   3   7  -3   7246.23   7416.59    108.13 o
   3   7  -2   8012.55   8276.97     76.77 o
   3   7  -1   9900.56   9911.80     63.77 o
   3   7   0   7382.18   6943.06     61.10 o
   3   7   1   1283.86   1356.27     12.34 o
   3   7   2    814.86    734.65     10.01 o
   3   7   3    730.14    711.61     18.02 o
   3   7   4   3272.52   3302.20     38.38 o
   3   7   5   3323.16   3201.46     31.03 o
   3   7   6   4341.67   4494.23     59.40 o
   3   7   7    344.01    353.94     40.70 o
   3   7   8    250.33    264.87     60.05 o
   3   7   9   1064.91   1139.59    102.08 o
   3  11  -4    219.16    174.47     98.41 <
   3  11  -3   8438.79   8591.09    162.54 o
   3  11  -2   4302.17   4494.87     73.74 o
   3  11  -1   1942.59   1914.34     50.04 o
   3  11   0   2207.22   2346.48     43.04 o
   3  11   1   1625.69   1598.76     26.02 o
   3  11   2  13824.90  13293.80     39.75 o
   3  11   3    216.67    213.50     12.34 o
   3  11   4   1104.63   1029.23     21.69 o
   3  11   5    837.82    785.32     25.69 o
   3  11   6  12027.80  12281.80    111.19 o
   3  11   7     23.78     18.68     33.02 <
   3  11   8   6417.28   6519.50     76.42 o
   3  11   9     26.58      7.01     60.38 <
   3  11  10   2473.51   2501.91    108.10 o
   3  15  -2    704.84    613.82     91.07 o
   3  15  -1   1280.48   1314.75     90.41 o
   3  15   0    729.31    800.63     66.72 o
   3  15   1   1398.85   1399.17     44.04 o
   3  15   2   2805.41   2976.84     38.37 o
   3  15   3    816.00    783.30     21.02 o
   3  15   4   6053.80   5947.82     35.38 o
   3  15   5    724.94    799.98     25.02 o
   3  15   6   8320.87   8007.47    109.15 o
   3  15   7     72.28     63.05     33.69 <
   3  15   8  10163.30  10122.80     94.47 o
   3  15   9    373.89    388.96     53.37 o
   3  15  10   7601.32   7477.99    140.17 o
   3  15  11   4406.15   4310.72    116.79 o
   3  19  -1    471.65    394.97    206.83 <
   3  19   0   1519.06   1559.64     89.07 o
   3  19   1   1419.38   1329.77     87.07 o
   3  19   2   1103.75   1131.25     59.72 o
   3  19   3   5035.46   5057.74     75.75 o
   3  19   4   3484.89   3594.52     77.74 o
   3  19   5   3388.86   3517.77     52.72 o
   3  19   6    764.45    798.64     41.03 o
   3  19   7    233.37    268.54     34.36 o
   3  19   8   7336.43   7380.22     95.11 o
   3  19   9    381.66    383.30     58.71 o
   3  19  10   3821.54   3722.96     89.75 o
   3  19  11   1759.13   1798.87     91.41 o
   3  23   1   4597.38   4685.82    253.59 o
   3  23   2     14.39    -40.70    114.08 <
   3  23   3   1376.41   1337.11    118.10 o
   3  23   4   2050.05   2202.58     96.08 o
   3  23   5   8207.55   8494.23    117.81 o
   3  23   6   4531.63   4779.22     96.43 o
   3  23   7      1.98      0.67     47.37 <
   3  23   8     38.03     31.02     52.37 <
   3  23   9   4789.43   4829.32     82.75 o
   3  23  10    581.71    651.51     66.05 o
   3  23  11    220.81    239.18     89.07 o
   3  27   4    373.88    234.51    272.54 <
   3  27   5   1333.62   1267.38    138.45 o
   3  27   6   5217.09   5190.17    192.54 o
   3  27   7   3026.74   3296.39    152.14 o
   3  27   8   1389.72   1297.74    133.78 o
   3  27   9   6794.01   6794.52    119.14 o
   3  27  10    201.96    201.82    130.43 <
   3  27  11   4209.23   3369.05    204.21 o
   4 -28  -9    143.84    171.13     78.39 o
   4 -28  -8     84.44     62.71     82.40 <
   4 -28  -7      7.59     -2.34     79.06 <
   4 -28  -6   6106.94   6079.44    120.80 o
   4 -28  -5   5507.78   5383.47    150.50 o
   4 -28  -4    654.65    639.50    120.09 o
   4 -28  -3   2901.56   2076.92    199.52 o
   4 -24 -10   1646.57   1644.06     90.08 o
   4 -24  -9    456.29    451.35     81.06 o
   4 -24  -8    977.83   1016.48     66.72 o
   4 -24  -7   4601.66   4398.83     86.42 o
   4 -24  -6      9.49     29.36     55.37 <
   4 -24  -5   3457.91   3414.93    107.44 o
   4 -24  -4     23.77     39.36     60.04 <
   4 -24  -3    217.69    255.53     74.06 o
   4 -24  -2     76.49     55.04     88.07 <
   4 -24  -1   1069.32   1032.50    114.43 o
   4 -20 -10    806.74    752.93    116.43 o
   4 -20  -9   2721.75   2565.67     94.75 o
   4 -20  -8   7854.70   7931.33    134.16 o
   4 -20  -7   6402.10   6407.32     90.10 o
   4 -20  -6    103.39    160.12     52.04 o
   4 -20  -5  31155.90  31509.40    141.06 o
   4 -20  -4   7952.66   7998.20     91.78 o
   4 -20  -3  18725.30  19103.20    152.63 o
   4 -20  -2   3529.03   3438.99     69.73 o
   4 -20  -1    962.90    853.35     64.05 o
   4 -20   0   6618.88   6790.76    122.14 o
   4 -20   1   1140.17   1168.62    111.09 o
   4 -16 -10   1534.86   1470.24    120.77 o
   4 -16  -9    212.43    256.86     88.73 o
   4 -16  -8   1331.28   1327.76     89.07 o
   4 -16  -7   4598.58   4588.76     82.42 o
   4 -16  -6   4609.82   4547.84    104.11 o
   4 -16  -5  23390.60  23635.90    123.31 o
   4 -16  -3  74882.40  75538.40    184.58 o
   4 -16  -2  24959.10  24001.20    114.31 o
   4 -16  -1  15003.40  14597.50     91.83 o
   4 -16   0  16137.50  15855.50    107.53 o
   4 -16   1  11030.20  11212.30    107.49 o
   4 -16   2  23244.90  23324.80    158.00 o
   4 -16   3   1199.93   1329.42    104.08 o
   4 -12  -9   1944.26   1740.84    148.46 o
   4 -12  -8    289.53    233.18     97.74 o
   4 -12  -7   1895.17   1937.01     60.72 o
   4 -12  -6     39.41     52.04     41.70 <
   4 -12  -5   1897.28   1992.79     66.39 o
   4 -12  -4    414.64    514.74     37.36 o
   4 -12  -3  56808.40  55867.60    140.94 o
   4 -12  -2   3633.55   3509.65     48.05 o
   4 -12  -1  15217.70  15284.70     69.49 o
   4 -12   0  37821.20  36642.00    140.90 o
   4 -12   1  21210.80  20724.40    111.93 o
   4 -12   2  20366.80  20627.90    127.60 o
   4 -12   3    603.57    624.82     64.38 o
   4 -12   4  25294.40  26614.60    222.50 o
   4  -8  -8    832.39    797.97    103.08 o
   4  -8  -7   5132.70   4994.28     92.10 o
   4  -8  -6   1754.06   1854.27     61.39 o
   4  -8  -5  25324.30  25442.40    122.00 o
   4  -8  -4  11608.10  12086.00     62.78 o
   4  -8  -3  10018.90  10292.40     62.12 o
   4  -8  -2  59834.40  60287.60    143.03 o
   4  -8  -1   1912.54   2164.58     29.03 o
   4  -8   0   6704.22   6266.58     36.39 o
   4  -8   1   1352.63   1327.85     48.38 o
   4  -8   2  15113.90  15063.10    227.12 o
   4  -8   3    895.97    932.09     47.04 o
   4  -8   4  11301.50  12098.90    108.16 o
   4  -8   5     29.44     30.69     70.39 <
   4  -8   6  10762.40  11183.40    192.27 o
   4  -4  -8    780.28    734.58    147.12 o
   4  -4  -7  13062.90  13193.80    214.66 o
   4  -4  -6     42.81     77.06     60.38 <
   4  -4  -5  18062.90  18102.60    118.24 o
   4  -4  -4   7213.15   7190.48     49.73 o
   4  -4  -3  40770.90  40089.00     79.09 o
   4  -4  -2 126630.00 124295.00    128.95 o
   4  -4  -1   1996.78   1908.24     19.36 o
   4  -4   0 128389.00 127686.00    125.67 o
   4  -4   1  60148.00  61610.60     80.57 o
   4  -4   2  15193.20  13855.80     46.79 o
   4  -4   3  30639.50  30993.80     91.33 o
   4  -4   4    237.56    389.96     54.37 o
   4  -4   5  14940.90  15639.50    122.54 o
   4  -4   6   3813.72   3854.42    107.77 o
   4  -4   7   1141.01   1074.21     92.41 o
   4   0  -7   4009.80   4096.06    173.84 o
   4   0  -6   1870.67   1856.59    128.78 o
   4   0  -5  13368.00  13562.00    138.89 o
   4   0  -4     53.35    105.08     65.38 <
   4   0  -3  12494.40  12561.30     65.12 o
   4   0  -2  19953.30  18839.60     62.53 o
   4   0  -1  55378.00  56396.30    107.43 o
   4   0   0 329727.00 355077.00    264.16 o
   4   0   1   2526.11   2070.67     21.70 o
   4   0   2  28067.90  23565.20     43.27 o
   4   0   3 172572.00 178809.00    144.38 o
   4   0   4  49079.70  46949.80    102.56 o
   4   0   5  41273.40  43557.60    153.59 o
   4   0   6   1406.26   1437.54     54.38 o
   4   0   7  30442.60  31847.60    160.75 o
   4   0   8   4531.98   4624.72    181.52 o
   4   4  -6   7474.78   7057.50    143.17 o
   4   4  -5   2280.35   2125.21    115.43 o
   4   4  -4   4020.06   3993.64     84.08 o
   4   4  -3   1319.72   1255.72     50.71 o
   4   4  -2   6632.95   6517.20     77.43 o
   4   4  -1   1124.26   1133.99     37.03 o
   4   4   0  62085.80  61769.40    122.91 o
   4   4   1   3741.99   3675.17     22.70 o
   4   4   2  48803.40  45351.50     71.79 o
   4   4   3  37813.20  39331.60     55.73 o
   4   4   4  29959.00  29065.40     60.94 o
   4   4   5  53966.50  55763.60    111.30 o
   4   4   6   4529.80   4462.14     68.07 o
   4   4   7  43737.20  45363.90    162.90 o
   4   4   8    729.95    815.98     75.06 o
   4   4   9  10946.60  11129.00    213.30 o
   4   8  -4  13504.40  13516.40    191.97 o
   4   8  -3   1576.68   1783.17     77.06 o
   4   8  -2  14525.80  14750.80    130.89 o
   4   8  -1    791.48   1033.83    104.42 o
   4   8   0   8147.09   7591.19     53.41 o
   4   8   1  84448.90  82762.20    101.75 o
   4   8   2   4552.71   4552.60     17.69 o
   4   8   3   5640.85   5113.58     24.70 o
   4   8   4   2187.50   2264.64     54.06 o
   4   8   5     98.22    126.76     21.68 o
   4   8   6    779.30    761.95     35.70 o
   4   8   7  17712.90  18301.60     96.86 o
   4   8   8    265.95    286.89     56.04 o
   4   8   9  13010.80  13295.60    163.92 o
   4   8  10    366.41    362.28    129.10 o
   4  12  -3    623.45    878.02    141.78 o
   4  12  -2  15014.50  15486.50    164.60 o
   4  12  -1   4391.26   4544.97     75.74 o
   4  12   0  14064.30  14222.70     80.14 o
   4  12   1  33011.90  34113.80     83.28 o
   4  12   2  16199.50  15567.80     43.43 o
   4  12   3 131411.00 129549.00    151.40 o
   4  12   4    615.19    691.22     17.01 o
   4  12   5  19061.40  19749.70     65.17 o
   4  12   6  24609.20  24496.90    262.39 o
   4  12   7  10957.80  11272.20    110.50 o
   4  12   8   4838.72   4922.53     75.41 o
   4  12   9   4064.94   4236.20     76.41 o
   4  12  10   3383.99   3447.94    106.10 o
   4  16  -2   2554.33   2520.61    233.88 o
   4  16  -1    411.11    419.99     81.73 o
   4  16   0   5597.67   5764.57    109.12 o
   4  16   1   5924.07   6063.77     76.75 o
   4  16   2   9287.31   9466.66    111.15 o
   4  16   3  47642.40  47194.70    115.49 o
   4  16   4   1647.15   1712.16     30.69 o
   4  16   5  68215.80  67602.10    116.70 o
   4  16   6  27199.20  27357.30    117.99 o
   4  16   7  20774.40  21488.20     89.86 o
   4  16   8  12544.00  12696.30     87.13 o
   4  16   9   7515.46   7421.92    102.12 o
   4  16  10  20272.80  20713.60    151.30 o
   4  16  11    462.91    474.37     84.40 o
   4  20   0    604.83    641.50    103.08 o
   4  20   1    270.53    305.90     89.74 o
   4  20   2   2121.70   2110.18    103.42 o
   4  20   3   1684.01   1745.48     65.72 o
   4  20   4   2982.09   3103.90     60.39 o
   4  20   5  15150.60  15247.00     99.84 o
   4  20   6   6381.79   6585.31     61.07 o
   4  20   7  18613.10  18821.00     82.83 o
   4  20   8   4615.22   4665.81     57.39 o
   4  20   9   4354.13   4472.18     81.75 o
   4  20  10  15444.60  15277.20    147.25 o
   4  20  11   5891.69   5907.53    140.49 o
   4  24   2   2048.13   2029.10    222.19 o
   4  24   3   4680.81   4791.93    243.25 o
   4  24   4   4574.03   4471.23    271.61 o
   4  24   5    688.60    731.24     85.07 o
   4  24   6   5223.68   5241.22     91.76 o
   4  24   7    145.98    132.77     56.38 o
   4  24   8      0.07    -58.38     71.05 <
   4  24   9     45.71     80.73     72.05 <
   4  24  10    704.56    673.20     79.40 o
   4  24  11    648.12    632.50     83.73 o
   4  28   5  10362.10  10096.30    365.17 o
   4  28   6   7079.62   6724.25    218.59 o
   4  28   7   3673.67   3551.77    164.49 o
   4  28   8  11221.50  11110.50    222.65 o
   4  28   9   9671.33   9576.77    271.70 o
   4  28  10    983.45    883.04    115.09 o
   5 -27  -9   3722.23   3641.21     92.09 o
   5 -27  -8   4154.79   4015.00    110.11 o
   5 -27  -7    489.05    444.68     86.73 o
   5 -27  -6  18984.70  18958.70    193.03 o
   5 -27  -5     45.43     76.72     88.07 <
   5 -27  -4   7165.35   7105.70    158.85 o
   5 -27  -3    492.84    413.32    119.76 o
   5 -23 -10   5981.34   5735.72    133.48 o
   5 -23  -9    110.14    140.77     83.73 <
   5 -23  -8   3902.03   4062.31     86.08 o
   5 -23  -7    178.42    172.80     55.71 o
   5 -23  -6   6972.17   6852.69     77.42 o
   5 -23  -5   3800.04   4026.27     63.40 o
   5 -23  -4   4463.11   4444.19     82.75 o
   5 -23  -3    402.97    416.65     69.05 o
   5 -23  -2   5315.10   5060.05    117.46 o
   5 -23  -1    572.06    623.49     80.73 o
   5 -23   0    279.48    260.53    108.42 o
   5 -19 -10   7957.23   7488.59    146.18 o
   5 -19  -9   4958.09   4686.23    161.17 o
   5 -19  -8  31264.10  31504.90    173.45 o
   5 -19  -7   3019.72   3031.83     81.41 o
   5 -19  -6   1626.26   1651.40     61.05 o
   5 -19  -5  19196.50  19837.10    113.90 o
   5 -19  -4     83.87     62.38     41.70 <
   5 -19  -3   8052.38   8009.34    103.47 o
   5 -19  -2   2123.81   2118.21     60.39 o
   5 -19  -1   1919.26   1867.28     61.05 o
   5 -19   0     96.43     94.07     56.04 <
   5 -19   1   2052.40   2028.76     87.74 o
   5 -19   2   1381.97   1420.85     98.08 o
   5 -15  -9   3941.63   3569.51    140.47 o
   5 -15  -8  20873.40  20415.40    223.78 o
   5 -15  -7   1577.23   1536.30     54.05 o
   5 -15  -6  21644.40  21682.90    119.93 o
   5 -15  -5  22206.70  22600.00    142.34 o
   5 -15  -4   8938.74   9045.98    116.84 o
   5 -15  -3  26175.50  25818.70    181.87 o
   5 -15  -2    497.27    486.72     59.71 o
   5 -15  -1   8940.59   8882.33    132.52 o
   5 -15   0    458.31    472.37     44.37 o
   5 -15   1    228.10    226.84     47.37 o
   5 -15   2   2000.43   2035.10     65.39 o
   5 -15   3   3287.62   3359.84     92.75 o
   5 -15   4    333.56    213.83    198.82 <
   5 -11  -9      2.43    -46.37    130.76 <
   5 -11  -8   5215.01   5068.36    144.15 o
   5 -11  -7    532.27    507.06     71.39 o
   5 -11  -6   4996.34   4995.40     78.08 o
   5 -11  -5    772.72    902.73     41.03 o
   5 -11  -4  21849.80  21441.60     95.26 o
   5 -11  -3  23978.00  24023.10    110.02 o
   5 -11  -2   1248.52   1265.79     33.03 o
   5 -11  -1   9199.99   8787.18     57.43 o
   5 -11   0   4030.95   3829.64     53.39 o
   5 -11   2    987.67   1054.52     53.71 o
   5 -11   3   1413.21   1533.61     70.73 o
   5 -11   4   1081.46   1157.94     76.06 o
   5 -11   5   3071.60   3062.19    104.76 o
   5  -7  -8   1777.73   1838.57    129.78 o
   5  -7  -7   5808.20   5704.24    142.16 o
   5  -7  -6    641.07    690.54     54.38 o
   5  -7  -5  11638.30  11482.30    104.50 o
   5  -7  -4    529.86    498.39     24.35 o
   5  -7  -3     32.45      9.34     19.35 <
   5  -7  -2    104.56     78.06     21.68 o
   5  -7  -1    377.04    281.89     22.35 o
   5  -7   0   2775.25   2871.62     55.06 o
   5  -7   1   2495.32   2384.14     36.70 o
   5  -7   2    221.29    223.51     32.02 o
   5  -7   3    253.32    267.20     43.03 o
   5  -7   4    774.66    799.64     56.04 o
   5  -7   5   2053.66   1953.37     93.75 o
   5  -7   6     22.78     34.69     88.40 <
   5  -3  -7  12931.60  12895.00    221.00 o
   5  -3  -6  14190.80  14149.70    189.64 o
   5  -3  -5  16598.50  16406.00    143.60 o
   5  -3  -4   2344.13   2382.87     44.37 o
   5  -3  -3  19299.80  18621.70     69.52 o
   5  -3  -2  30984.30  30061.40     72.35 o
   5  -3  -1  18564.30  19195.60     51.54 o
   5  -3   0     26.03      0.67     13.68 <
   5  -3   1     35.70     32.02     14.68 o
   5  -3   2   1206.75   1165.73     21.02 o
   5  -3   3    256.28    261.87     19.01 o
   5  -3   4    100.88    128.43     31.36 o
   5  -3   5    318.95    370.28     45.70 o
   5  -3   6     28.44      8.34     48.70 <
   5  -3   7    167.31    222.17     80.06 o
   5   1  -6   6224.83   6084.82    123.81 o
   5   1  -5  11806.40  12224.20    197.96 o
   5   1  -4   9115.96   9223.38    124.17 o
   5   1  -3   6034.11   6036.33     78.76 o
   5   1  -2  20372.60  19570.80     67.52 o
   5   1  -1  39298.70  38266.30     90.88 o
   5   1   0  27092.80  27825.00     75.43 o
   5   1   1   4171.22   3685.84     34.72 o
   5   1   2   3824.58   3701.83     29.04 o
   5   1   3   2167.69   2131.24     22.02 o
   5   1   4    255.29    253.86     18.35 o
   5   1   5    206.79    195.15     26.69 o
   5   1   6     17.64     22.02     42.03 <
   5   1   7    922.96    868.03     54.38 o
   5   1   8     89.71    109.42     89.40 <
   5   5  -5    157.10    210.83     92.07 o
   5   5  -4    323.35    333.92     73.39 o
   5   5  -3    116.00     96.41     53.71 <
   5   5  -2  11917.30  11886.10    104.50 o
   5   5  -1   1834.05   1839.68     37.37 o
   5   5   0   3819.47   3695.43     90.78 o
   5   5   1   5723.05   5316.22     40.40 o
   5   5   2  15762.50  15871.00     58.53 o
   5   5   3   3844.31   3709.98     28.71 o
   5   5   4      6.17     15.68     17.01 <
   5   5   5     81.45     98.41     19.01 o
   5   5   6      2.99     13.01     36.03 <
   5   5   7   4773.80   4880.16     62.07 o
   5   5   8    155.68    130.10     63.38 o
   5   5   9   2785.41   2785.21    115.44 o
   5   9  -4   2995.00   3126.57    106.43 o
   5   9  -3  11293.60  11346.10    142.87 o
   5   9  -2     68.93    101.08     46.70 o
   5   9  -1   1417.60   1470.24     48.37 o
   5   9   0    924.06    855.37     36.70 o
   5   9   1   3802.18   3548.29     24.69 o
   5   9   2    853.58    773.32     23.35 o
   5   9   3   4777.55   4495.30     34.05 o
   5   9   4    818.87    614.18     41.03 o
   5   9   5    162.79    169.80     18.01 o
   5   9   6   1090.42   1043.87     57.38 o
   5   9   7   2058.58   2009.46     63.72 o
   5   9   8     69.68    105.41     45.70 o
   5   9   9   6169.38   6244.97    122.14 o
   5   9  10    270.14    222.84     96.41 o
   5  13  -2   3023.44   3168.94    104.10 o
   5  13  -1  15519.50  15894.10    115.53 o
   5  13   0    140.11    110.08     44.70 o
   5  13   1   8657.01   8267.19     84.45 o
   5  13   2   2916.73   3016.94     36.70 o
   5  13   3     80.91     58.71     17.01 o
   5  13   4   4288.90   4198.76     29.70 o
   5  13   5   1628.37   1668.15     25.36 o
   5  13   6    847.77    853.70     49.37 o
   5  13   7    481.62    495.72     35.36 o
   5  13   8      0.15     16.35     40.70 <
   5  13   9   2499.37   2590.32     80.74 o
   5  13  10   1337.20   1338.44     68.72 o
   5  13  11   2960.73   2821.95    106.77 o
   5  17  -1   2491.80   2495.91    172.15 o
   5  17   0    505.43    508.39     84.40 o
   5  17   1  22253.20  23162.40    170.36 o
   5  17   2   1069.96   1042.85     48.04 o
   5  17   3     18.02     30.02     44.03 <
   5  17   4   5579.61   5579.02     49.06 o
   5  17   5     81.33     89.73     24.35 o
   5  17   6   4844.88   4839.93     48.05 o
   5  17   7   6519.08   6457.65     62.74 o
   5  17   8     87.45     66.38     41.36 <
   5  17   9    305.83    349.93     60.05 o
   5  17  10   4826.88   4739.91     90.43 o
   5  17  11    502.83    492.05     77.39 o
   5  21   1   3203.45   3120.27    163.82 o
   5  21   2     48.29     65.38    100.41 <
   5  21   3   3459.74   3613.11    101.76 o
   5  21   4   1454.37   1448.88     59.38 o
   5  21   5   2479.10   2383.81     65.73 o
   5  21   6   4304.43   4344.74     71.41 o
   5  21   7   2609.29   2647.40     55.05 o
   5  21   8   2449.26   2505.24     61.72 o
   5  21   9   7006.45   7153.68    109.79 o
   5  21  10   3374.60   3201.37     86.08 o
   5  21  11     54.37     87.07     77.39 <
   5  25   4    294.35    349.27    213.83 <
   5  25   5     26.89     32.02    114.42 <
   5  25   6   2370.70   2353.42     98.09 o
   5  25   7   4456.76   4559.28    111.45 o
   5  25   8   2194.13   2228.62     80.74 o
   5  25   9   3548.57   3420.61    143.80 o
   5  25  10    196.05    224.50     85.06 o
   5  25  11   1455.54   1482.91     96.08 o
   5  29   7    715.17    700.89    160.46 o
   5  29   8   1136.09   1233.01    260.88 o
   5  29   9   2382.23   2387.13    237.54 o
   6 -30  -8    521.20    491.72    129.43 o
   6 -30  -7   3270.48   3031.20    115.44 o
   6 -30  -6   2336.92   2264.68    135.79 o
   6 -30  -5   1208.90   1094.56    152.79 o
   6 -26  -9   3333.38   3365.86     98.76 o
   6 -26  -8   2311.07   2368.76     96.75 o
   6 -26  -7   2126.07   2048.46     76.07 o
   6 -26  -6   1638.01   1554.65    100.75 o
   6 -26  -5   4704.27   4745.21    107.44 o
   6 -26  -4  14712.10  14202.10    188.97 o
   6 -26  -3   4803.49   4605.77    129.47 o
   6 -26  -2   5770.48   5718.61    152.84 o
   6 -22  -9    479.96    516.73     90.40 o
   6 -22  -8    662.06    673.20     70.06 o
   6 -22  -7   2367.33   2503.22     91.41 o
   6 -22  -6   2967.16   3098.87     63.73 o
   6 -22  -5    473.51    523.41     48.70 o
   6 -22  -4   3737.79   3701.62     72.40 o
   6 -22  -3   3389.75   3337.51     71.74 o
   6 -22  -2  30050.00  29134.10    162.75 o
   6 -22  -1   2886.44   2728.84    106.76 o
   6 -22   0   3878.51   3774.70    100.43 o
   6 -18  -9    242.26    264.53    118.09 o
   6 -18  -8   4419.64   4519.23    118.79 o
   6 -18  -7      2.99     -4.00     53.04 <
   6 -18  -6   2053.78   2116.19     60.05 o
   6 -18  -5    448.67    487.71     59.71 o
   6 -18  -4    205.64    217.16     42.70 o
   6 -18  -3   1102.58   1106.24     52.04 o
   6 -18  -2   6591.03   6471.72     74.42 o
   6 -18  -1   2772.88   2717.84     60.72 o
   6 -18   0  11582.10  11166.30    117.84 o
   6 -18   1   5813.51   5827.71     94.10 o
   6 -18   2   1998.75   1988.72     90.08 o
   6 -14  -9   1509.86   1245.04    173.81 o
   6 -14  -8   1932.42   1879.29     98.75 o
   6 -14  -7   1440.98   1516.26     61.72 o
   6 -14  -6  15771.50  15862.00    140.92 o
   6 -14  -5  10885.70  11064.40     95.48 o
   6 -14  -4  11808.90  11673.10    121.21 o
   6 -14  -3   5184.98   5300.98     75.76 o
   6 -14  -2    466.66    440.68     62.05 o
   6 -14  -1  55348.40  54688.40    352.83 o
   6 -14   0     16.58     58.04     40.70 <
   6 -14   1   5658.34   5471.79     93.77 o
   6 -14   2    279.75    350.27     57.38 o
   6 -14   3    239.29    253.19     74.72 o
   6 -14   4   1473.64   1483.24     92.74 o
   6 -10  -8     10.74    122.43    136.77 <
   6 -10  -7     11.53     49.04     59.71 <
   6 -10  -6  14821.60  14963.80    106.18 o
   6 -10  -5    493.24    540.76     43.37 o
   6 -10  -4  24933.70  24929.20    110.65 o
   6 -10  -3  28372.80  28716.30    115.08 o
   6 -10  -2  27367.50  27758.60    111.42 o
   6 -10  -1  46549.70  47289.70    135.47 o
   6 -10   0   6277.18   6229.93     45.06 o
   6 -10   1 102050.00  97259.60    280.66 o
   6 -10   2   6278.60   6129.72     97.78 o
   6 -10   3   7814.98   7626.86    125.82 o
   6 -10   4  13961.00  14376.20    126.87 o
   6 -10   5   1420.08   1485.90     90.41 o
   6  -6  -8   2053.70   1815.58    115.77 o
   6  -6  -7      5.52    -84.40    178.13 <
   6  -6  -6   3963.10   3914.87    117.12 o
   6  -6  -5   6719.76   6722.74    102.46 o
   6  -6  -4  16571.60  16503.70     87.85 o
   6  -6  -3   1611.83   1603.79     25.36 o
   6  -6  -2  11620.40  11307.90     55.46 o
   6  -6  -1  36233.70  37104.50    100.27 o
   6  -6   0  43897.40  46843.10     94.01 o
   6  -6   1  69967.30  65893.10    121.15 o
   6  -6   2    223.66    191.81     21.68 o
   6  -6   3  63739.10  62643.20    166.31 o
   6  -6   4  47116.90  47609.20    200.12 o
   6  -6   5   5168.37   5395.40     87.43 o
   6  -6   6  10950.50  11398.00    136.19 o
   6  -6   7   1857.88   1956.35    105.09 o
   6  -2  -7    167.70    168.79    110.08 <
   6  -2  -6   1795.93   1654.41    105.09 o
   6  -2  -5  10407.20  10397.80    135.86 o
   6  -2  -4   9966.67   9753.74    110.83 o
   6  -2  -3  29418.80  28988.90     94.98 o
   6  -2  -2   1561.73   1561.10     27.02 o
   6  -2  -1  16350.80  16981.50     94.63 o
   6  -2   0  16115.00  19515.80     62.56 o
   6  -2   1   9840.77   9137.57     38.43 o
   6  -2   2  18622.30  18149.80     53.85 o
   6  -2   3  27174.20  26109.40     59.56 o
   6  -2   4   3969.26   4247.27     47.38 o
   6  -2   5   9941.33   9745.71     82.45 o
   6  -2   6  18751.00  19505.50    128.58 o
   6  -2   7    462.72    520.07     89.07 o
   6  -2   8  13818.60  14213.30    258.41 o
   6   2  -6   2584.53   2515.27    129.12 o
   6   2  -5   1312.78   1439.19     90.41 o
   6   2  -4     27.19     31.02     59.04 <
   6   2  -3  48538.50  48729.10    203.50 o
   6   2  -2     67.97     77.06     39.70 <
   6   2  -1  40666.70  39762.20     90.80 o
   6   2   0  15974.80  15507.30    106.65 o
   6   2   1  91205.00  96558.20    103.69 o
   6   2   2  52960.10  50837.40    119.17 o
   6   2   3   1283.34   1284.52     21.69 o
   6   2   4  38100.20  37669.30     74.70 o
   6   2   5    264.53    370.28     24.02 o
   6   2   6    438.32    454.35     60.71 o
   6   2   7   1635.26   1701.11     47.71 o
   6   2   8   6227.80   6591.04    120.47 o
   6   2   9    167.68    153.45    191.48 <
   6   6  -5    489.05    340.60    121.43 o
   6   6  -4    657.07    691.54     91.41 o
   6   6  -3  11832.10  12081.40    137.20 o
   6   6  -2    112.67     96.07     43.70 o
   6   6  -1  46838.50  44915.20    194.53 o
   6   6   0   2547.53   2547.20     32.70 o
   6   6   1  42407.70  41514.50    136.12 o
   6   6   2  84458.30  80891.00    150.17 o
   6   6   3  79492.20  80348.20    119.38 o
   6   6   4  96891.00  95630.70    162.64 o
   6   6   5    198.43    139.77     20.35 o
   6   6   6  53806.80  54681.10    156.78 o
   6   6   7  33162.50  34400.80    145.76 o
   6   6   8   1755.98   1920.30     66.72 o
   6   6   9   2684.79   2944.67    140.79 o
   6   6  10     24.67     32.69    137.77 <
   6  10  -3    391.78    390.97     85.73 o
   6  10  -2   1663.29   1651.06     59.05 o
   6  10  -1  11398.90  11853.40     89.46 o
   6  10   0   1417.29   1445.89     34.70 o
   6  10   1   8084.35   7739.59     43.39 o
   6  10   2   7660.30   7985.76     38.39 o
   6  10   3  25631.40  25298.30     54.18 o
   6  10   4  50918.60  49229.30     99.60 o
   6  10   5   1541.58   1853.99     29.36 o
   6  10   6  88672.20  88271.20    277.21 o
   6  10   7  11258.00  11715.40     95.81 o
   6  10   8  15046.80  15583.10     99.84 o
   6  10   9  17695.90  18223.60    175.32 o
   6  10  10   5908.62   5883.15    115.46 o
   6  14  -2    336.69    402.64    105.41 o
   6  14  -1    263.44    229.51     71.39 o
   6  14   0  16370.80  16700.40    134.23 o
   6  14   1     36.25     41.70     39.70 <
   6  14   2    896.94    958.11     41.70 o
   6  14   3      2.74     13.68     24.02 <
   6  14   4   1658.03   1558.04     23.02 o
   6  14   5   5416.17   5270.90     45.72 o
   6  14   6  34563.70  34730.70    196.66 o
   6  14   7     36.90     81.39     31.69 o
   6  14   8  10116.00  10424.20     74.77 o
   6  14   9   1546.31   1577.32     62.72 o
   6  14  10   4374.41   4453.49     87.42 o
   6  14  11  12670.00  12777.40    152.57 o
   6  18   0   8595.09   8868.25    167.21 o
   6  18   1   2658.77   2835.57     87.41 o
   6  18   2  15486.70  15139.50    137.57 o
   6  18   3   5322.82   5441.54     66.07 o
   6  18   4  11542.30  11654.50     85.80 o
   6  18   5  18029.90  18336.20    105.21 o
   6  18   6   4455.94   4642.52     51.72 o
   6  18   7  16627.60  16425.10     88.50 o
   6  18   8   1893.30   2025.42     51.71 o
   6  18   9   4909.23   4993.21     95.10 o
   6  18  10    866.27    959.77     70.06 o
   6  18  11    297.63    362.94     78.39 o
   6  22   2   7864.20   7881.65    202.91 o
   6  22   3   2974.75   3060.50    120.11 o
   6  22   4  13621.20  13509.10    214.00 o
   6  22   5  14784.20  15014.30    141.23 o
   6  22   6  13109.10  13395.30    123.86 o
   6  22   7  15678.50  15499.00    114.19 o
   6  22   8   6437.03   6425.96     98.11 o
   6  22   9  30246.40  31044.00    156.73 o
   6  22  10   4767.96   4860.02    107.11 o
   6  22  11   1651.33   1588.68     86.07 o
   6  26   5   3596.51   3512.39    242.90 o
   6  26   6   6127.03   6110.48    139.15 o
   6  26   7   1746.58   1807.87    136.12 o
   6  26   8   4006.61   3754.70    144.81 o
   6  26   9  18475.20  18190.20    191.02 o
   6  26  10   9436.04   9278.91    162.55 o
   6  26  11   6424.67   6208.09    173.87 o
   7 -29  -8   1030.38    951.44     92.07 o
   7 -29  -7   5748.97   5758.65    141.15 o
   7 -29  -6      9.83      3.34    101.41 <
   7 -29  -5    632.51    589.46    103.41 o
   7 -29  -4   5245.89   4934.27    156.83 o
   7 -25  -9  14387.30  14009.50    172.28 o
   7 -25  -8   9579.93   9985.89    144.86 o
   7 -25  -7  21394.00  21167.90    188.05 o
   7 -25  -6    857.46    846.01     62.38 o
   7 -25  -5   6380.96   6436.26     84.43 o
   7 -25  -4  15359.30  15450.10    157.26 o
   7 -25  -3    104.68    105.08     80.39 <
   7 -25  -2   6597.16   6232.47    120.81 o
   7 -25  -1    252.53    248.86     96.07 o
   7 -21  -9   4002.26   3971.60    115.45 o
   7 -21  -8   2278.57   2287.69     88.41 o
   7 -21  -7  15412.00  15326.60    132.89 o
   7 -21  -6   1256.46   1247.36     61.05 o
   7 -21  -5  18836.10  19019.80    126.91 o
   7 -21  -4   9839.55   9954.57     93.79 o
   7 -21  -3   3248.46   3126.96     63.39 o
   7 -21  -2  18561.40  18234.90    122.90 o
   7 -21  -1    190.71    178.47     58.04 o
   7 -21   0   6475.86   6433.63     98.78 o
   7 -21   1    207.10    139.77     86.07 <
   7 -17  -9   1472.81   1430.53    100.08 o
   7 -17  -8    236.58    233.51     83.40 o
   7 -17  -7   1036.66   1039.84     65.39 o
   7 -17  -6   4686.93   4766.30     85.42 o
   7 -17  -5   4052.39   4070.48     75.74 o
   7 -17  -4    209.50    265.87     55.38 o
   7 -17  -3   9689.72   9589.82     95.14 o
   7 -17  -2   6886.68   6873.78     95.45 o
   7 -17  -1    743.18    767.61     51.37 o
   7 -17   0  10711.20  10360.00    100.48 o
   7 -17   1    224.37    257.20     57.04 o
   7 -17   2   1844.35   1861.59     80.74 o
   7 -17   3     31.38     50.70     89.07 <
   7 -13  -9  17111.00  13973.80    321.91 o
   7 -13  -8   7517.84   7282.39    139.50 o
   7 -13  -7   2084.26   2068.80     80.07 o
   7 -13  -6  19107.80  19698.70    140.94 o
   7 -13  -5   5159.87   5151.71    109.12 o
   7 -13  -4  21388.20  20858.90    157.38 o
   7 -13  -3   1552.34   1496.98     64.06 o
   7 -13  -2   3725.85   3897.85     75.75 o
   7 -13   1    203.36    273.21     61.38 o
   7 -13   2   1166.69   1157.62     69.39 o
   7 -13   3     93.49    129.76     65.38 <
   7 -13   4     21.79     57.38     91.40 <
   7  -9  -8   2901.79   2935.04    219.20 o
   7  -9  -7   8903.64   8866.01    168.55 o
   7  -9  -6  27702.80  27443.20    163.07 o
   7  -9  -5  11571.80  11162.20    142.22 o
   7  -9  -4  29675.30  29241.00    110.34 o
   7  -9  -3   4421.52   4450.51     56.07 o
   7  -9  -2  62830.20  61728.70    195.79 o
   7  -9  -1  15944.40  16286.00     71.18 o
   7  -9   0   5594.12   5728.66     58.08 o
   7  -9   1   3901.80   3633.68     33.70 o
   7  -9   2    158.72    139.44     53.71 o
   7  -9   3   1235.14   1203.00     56.38 o
   7  -9   4      7.69     -4.00     56.38 <
   7  -9   5     23.61     14.34     79.73 <
   7  -9   6    146.22    169.13     86.07 <
   7  -5  -7     17.08     38.03    115.09 <
   7  -5  -6   3430.32   3397.90    123.12 o
   7  -5  -5   8557.57   8480.63    134.51 o
   7  -5  -4  16650.70  16620.30    102.87 o
   7  -5  -3    779.74    802.65     25.02 o
   7  -5  -2  28497.90  27436.00     81.99 o
   7  -5  -1  29115.80  29669.10     87.40 o
   7  -5   0  51505.20  53266.40    116.26 o
   7  -5   1   6499.80   6003.20     45.74 o
   7  -5   2   2214.03   2067.70     30.70 o
   7  -5   3   5033.88   4909.46     58.40 o
   7  -5   4    895.68    923.08     38.70 o
   7  -5   5     14.86     34.03     48.70 <
   7  -5   6     11.85     -2.67     70.39 <
   7  -5   7    456.77    416.99     93.41 o
   7  -1  -6   2287.45   2407.79    129.78 o
   7  -1  -5   1345.12   1292.40    118.10 o
   7  -1  -4    306.29    345.60     54.38 o
   7  -1  -3    326.75    326.58     44.37 o
   7  -1  -2    794.45    773.63     28.36 o
   7  -1  -1   1531.51   1498.72     40.70 o
   7  -1   0   4734.13   4865.69     53.74 o
   7  -1   1   2807.09   2683.20     29.37 o
   7  -1   2   5722.39   5345.69     44.07 o
   7  -1   3   4956.71   4878.40     32.04 o
   7  -1   4    970.94    953.79     24.69 o
   7  -1   5    142.38    128.76     41.03 o
   7  -1   6      5.56     23.68     43.37 <
   7  -1   7    208.86    186.48     55.38 o
   7  -1   8    620.75    665.52    124.43 o
   7   3  -5   3273.25   3384.53    102.43 o
   7   3  -4  10129.30  10525.30    133.18 o
   7   3  -3  17280.20  17707.20    163.97 o
   7   3  -2  14625.10  14703.20    131.24 o
   7   3  -1     97.09    117.75     26.69 o
   7   3   0   5267.33   5048.44     63.08 o
   7   3   1   8124.76   8286.73     66.79 o
   7   3   2  12979.60  13120.80    100.27 o
   7   3   3   1227.87   1251.14     24.02 o
   7   3   4   1987.38   2045.63     30.03 o
   7   3   5     33.85     31.36     21.68 <
   7   3   6    115.03    127.76     48.37 o
   7   3   7     21.13     23.68     40.03 <
   7   3   8    205.01    197.15     68.39 o
   7   3   9    105.30     95.07    101.08 <
   7   7  -4   2871.74   2808.92     99.76 o
   7   7  -3   7308.72   7915.70    107.79 o
   7   7  -2  21734.20  22126.50    129.94 o
   7   7  -1   8710.16   9040.57     98.13 o
   7   7   0  19801.00  19649.90    152.03 o
   7   7   1   2428.69   2472.76     33.70 o
   7   7   2  37587.20  35305.80    169.17 o
   7   7   4   2033.13   2089.36     41.71 o
   7   7   5   1128.06   1151.31     24.69 o
   7   7   6     82.53    134.43     40.70 o
   7   7   7     95.63     89.40     37.69 o
   7   7   8     33.03      9.67     49.70 <
   7   7   9     43.13     32.36     68.05 <
   7   7  10     87.40    120.76    133.10 <
   7  11  -3   3421.02   3542.72    149.14 o
   7  11  -2   1710.65   1667.41     96.08 o
   7  11  -1     42.66     40.03     50.04 <
   7  11   0   9594.99  10067.80     90.46 o
   7  11   1   4740.42   4728.81     44.72 o
   7  11   2  29155.40  28479.70     95.30 o
   7  11   3    439.74    388.97     16.68 o
   7  11   4   5091.62   5107.87     31.71 o
   7  11   5   8665.35   8462.76     46.74 o
   7  11   7    484.57    504.39     47.37 o
   7  11   8   1705.33   1792.53     56.72 o
   7  11   9      9.32     47.04     59.04 <
   7  11  10    873.18    852.35     74.39 o
   7  15  -1    542.60    417.99    110.42 o
   7  15   0    774.59    869.69     68.72 o
   7  15   1   1604.45   1562.65     63.72 o
   7  15   2   7826.72   8258.00     87.78 o
   7  15   3    465.55    444.01     28.02 o
   7  15   4   3719.58   3606.33     39.71 o
   7  15   5    209.49    185.14     33.69 o
   7  15   6     83.32     75.06     31.36 o
   7  15   7   6562.58   6572.84     60.74 o
   7  15   8   2011.84   2044.45     50.71 o
   7  15   9     35.65      9.01     44.37 <
   7  15  10   3827.82   3844.08     86.08 o
   7  15  11    766.87    699.89     72.39 o
   7  19   1   3571.25   3451.32    161.82 o
   7  19   2    949.98    923.41     83.40 o
   7  19   3   7763.35   7624.60    149.18 o
   7  19   4    940.78    995.47     47.71 o
   7  19   5   2595.34   2654.42     56.72 o
   7  19   6      0.47      0.00     44.37 <
   7  19   7    888.73    938.75     43.70 o
   7  19   8   4150.69   4238.25     62.73 o
   7  19   9   3406.58   3402.90     71.07 o
   7  19  10   2025.45   2100.49     72.06 o
   7  19  11     35.56     47.04     67.05 <
   7  23   3   4030.23   3985.28    171.84 o
   7  23   4   2294.24   2252.99    117.77 o
   7  23   5  11528.40  11477.80    158.23 o
   7  23   6   1314.75   1535.93    111.43 o
   7  23   7     14.28     -3.34     91.07 <
   7  23   8   3727.89   3725.61     95.09 o
   7  23   9   2261.95   2365.75     80.40 o
   7  23  10   1345.75   1334.44     69.72 o
   7  23  11   3098.53   3188.98    106.10 o
   7  27   7   4011.08   3936.90    172.17 o
   7  27   8      0.90    -55.37    135.10 <
   7  27   9   2505.27   2598.33    164.82 o
   7  27  10   1931.22   1964.70    145.79 o
   8 -28  -8     43.92     22.02     85.06 <
   8 -28  -7     74.80    113.75     88.07 <
   8 -28  -6   1412.60   1397.83    111.43 o
   8 -28  -5      3.27     16.01     84.73 <
   8 -28  -4      7.99     68.72     99.41 <
   8 -28  -3   1990.99   1873.63    119.10 o
   8 -24  -9    388.86    278.88    116.42 o
   8 -24  -8    397.83    419.99     82.40 o
   8 -24  -7   3905.74   3809.40     83.08 o
   8 -24  -6     12.62     54.71     62.38 <
   8 -24  -5   1936.01   1911.65     67.72 o
   8 -24  -4    813.42    801.64     63.05 o
   8 -24  -3    584.91    562.77     71.06 o
   8 -24  -2    926.11    888.71     83.40 o
   8 -24  -1    161.45    165.79     84.40 <
   8 -24   0    154.36    175.80    214.83 <
   8 -20  -9     48.20     32.69     94.74 <
   8 -20  -8    575.81    599.80     88.40 o
   8 -20  -7     33.77     61.38     64.71 <
   8 -20  -6    299.80    285.22     65.05 o
   8 -20  -5  19465.80  19210.70    140.94 o
   8 -20  -4   2846.13   2885.01     64.39 o
   8 -20  -3   2822.39   2962.40     67.40 o
   8 -20  -2   6739.26   6468.86     94.44 o
   8 -20  -1   6082.39   6071.10     98.44 o
   8 -20   0  16867.20  16006.40    184.66 o
   8 -20   1     86.66     82.40     73.72 <
   8 -20   2   3305.16   3200.04    139.80 o
   8 -16  -9    929.57    725.58    147.12 o
   8 -16  -8   1082.71    976.79     89.41 o
   8 -16  -7     90.51     62.71     90.40 <
   8 -16  -6    327.17    349.93     54.04 o
   8 -16  -5   4351.33   4385.87     74.08 o
   8 -16  -4     24.97     49.70     53.37 <
   8 -16  -3  24686.00  24939.20    136.68 o
   8 -16  -2   9032.19   9502.95     81.78 o
   8 -16  -1   2897.34   2953.13     74.07 o
   8 -16   0  22345.70  20644.00    150.66 o
   8 -16   1   9217.37   8834.26    108.48 o
   8 -16   2  28590.00  27602.80    189.80 o
   8 -16   3    401.57    409.32     97.07 o
   8 -12  -8    262.35    239.52    112.75 o
   8 -12  -7   1827.19   1751.50     98.08 o
   8 -12  -6   1195.80   1160.95     67.72 o
   8 -12  -5      2.42    -12.68     41.36 <
   8 -12  -4   7102.38   7362.09    111.48 o
   8 -12  -3   8156.75   8229.73     82.78 o
   8 -12  -2   2669.55   2664.61     65.73 o
   8 -12  -1   5557.49   5542.82     84.77 o
   8 -12   0  13653.50  13041.50    134.25 o
   8 -12   1   1200.23   1095.91     61.72 o
   8 -12   2  13452.30  12927.00    145.24 o
   8 -12   3    541.38    505.06     70.72 o
   8 -12   4  32395.50  32956.40    208.23 o
   8 -12   5   5338.14   5527.26    147.49 o
   8  -8  -8   1880.78   1612.06    247.88 o
   8  -8  -7   2067.05   2027.76    204.85 o
   8  -8  -6      4.14     24.02     67.38 <
   8  -8  -5   5358.75   5509.36    101.78 o
   8  -8  -4   2408.96   2384.20     73.73 o
   8  -8  -3   1665.94   1754.56     33.70 o
   8  -8  -2  80269.40  80804.60    144.60 o
   8  -8  -1   1223.21   1170.36     52.38 o
   8  -8   0   2289.33   2362.68     38.71 o
   8  -8   1    103.46     91.07     25.69 o
   8  -8   2    497.23    455.36     34.36 o
   8  -8   3  10885.60  10731.60     90.47 o
   8  -8   4  10695.00  10872.80    109.15 o
   8  -8   5      4.96      3.34     65.05 <
   8  -8   6   3724.97   3695.92    150.15 o
   8  -4  -7   2110.14   2081.16    125.78 o
   8  -4  -6    635.89    721.90    122.76 o
   8  -4  -5   3702.30   3760.32     99.43 o
   8  -4  -4   1512.15   1623.71     51.04 o
   8  -4  -3   3308.63   3367.40     46.05 o
   8  -4  -2  56248.70  55398.30    122.08 o
   8  -4  -1   1574.74   1931.79     43.04 o
   8  -4   0 110710.00 114815.00    154.98 o
   8  -4   1  30091.80  29819.90     82.04 o
   8  -4   2  30677.90  28127.80     73.97 o
   8  -4   3  23376.20  23198.20     72.87 o
   8  -4   4   3275.97   2975.95     55.05 o
   8  -4   5  29462.00  29422.40    138.37 o
   8  -4   6     46.12     45.70     58.38 <
   8  -4   7   1989.89   1904.98     85.07 o
   8   0  -6   1567.83   1362.48    124.44 o
   8   0  -5    834.77    796.30     96.41 o
   8   0  -4    666.42    637.50     70.06 o
   8   0  -3   2827.17   2891.05     77.07 o
   8   0  -2  13082.80  13131.40     83.48 o
   8   0  -1   1458.95   1405.92     34.70 o
   8   0   0  83920.60  87087.00    348.44 o
   8   0   1    457.75    677.88     23.69 o
   8   0   2  86242.10  84941.40    125.52 o
   8   0   3  74578.30  73131.10    115.06 o
   8   0   4  26488.70  24889.20     80.93 o
   8   0   5  26582.90  27393.70    128.02 o
   8   0   6   2851.78   2791.60     51.05 o
   8   0   7  50294.10  51638.20    175.33 o
   8   0   8   8640.18   8672.31    116.48 o
   8   4  -5    795.20    673.20    106.08 o
   8   4  -4   2084.73   2078.81     89.74 o
   8   4  -3     28.10     57.71     58.38 <
   8   4  -2   2929.14   2811.31     73.40 o
   8   4  -1   1161.59   1198.34     72.39 o
   8   4   0  19208.50  19353.50     81.54 o
   8   4   1  38132.80  39247.00    121.61 o
   8   4   2  18266.10  18497.30     74.22 o
   8   4   3   6392.78   5986.73     75.45 o
   8   4   4  19549.70  18857.80     62.84 o
   8   4   5  13696.10  13965.50     54.77 o
   8   4   6   1344.52   1296.09     44.37 o
   8   4   7  42743.60  43741.50    152.87 o
   8   4   8   2779.27   2874.63     78.07 o
   8   4   9  11282.70  11430.00    145.21 o
   8   8  -3      6.76     11.34     71.39 <
   8   8  -2   6517.60   6810.42     81.43 o
   8   8  -1   1118.06   1170.29     48.71 o
   8   8   0   6247.90   6235.11     64.41 o
   8   8   1  44616.50  45658.00    154.68 o
   8   8   2   3693.32   3627.30     33.70 o
   8   8   3  22628.40  21786.70     84.92 o
   8   8   4   8106.23   8078.53     40.40 o
   8   8   5   6521.72   6425.24     52.40 o
   8   8   6    982.83   1069.55     56.71 o
   8   8   7  11019.90  11496.90    113.84 o
   8   8   8   4209.24   4246.61     82.08 o
   8   8   9   5034.93   5161.07    101.44 o
   8   8  10    551.04    502.06    117.76 o
   8  12  -2   3725.47   3547.12    122.79 o
   8  12  -1     27.28     50.70     69.05 <
   8  12   0  11010.80  11414.20    102.81 o
   8  12   1  14653.90  14943.80     93.83 o
   8  12   2   3720.09   3560.61     49.38 o
   8  12   3  45877.50  45689.60     86.37 o
   8  12   4   5551.17   5712.85     37.38 o
   8  12   5  35179.50  35768.60    127.79 o
   8  12   6  40090.30  41115.50    313.85 o
   8  12   7   6144.74   6369.80     64.41 o
   8  12   8  13025.90  13333.00    103.83 o
   8  12   9    114.11    128.10     52.37 o
   8  12  10  18155.90  18790.80    145.93 o
   8  12  11    400.58    417.99    105.08 o
   8  16   0   2690.36   2581.01    106.76 o
   8  16   1     22.20     34.69     61.05 <
   8  16   2   2874.88   2944.05     65.39 o
   8  16   3  14662.70  14862.00    111.19 o
   8  16   4    970.37   1042.51     68.06 o
   8  16   5  27632.60  27447.10    137.36 o
   8  16   6  20092.80  20384.40     83.51 o
   8  16   7  13033.90  13526.00     75.45 o
   8  16   8  23349.20  23410.40    111.58 o
   8  16   9   8196.83   8484.87     76.43 o
   8  16  10  31407.30  32372.00    165.77 o
   8  16  11   1053.73   1059.52     74.06 o
   8  20   1   1788.85   2091.46    229.20 o
   8  20   2     83.06     78.73    101.41 <
   8  20   3    728.53    729.24     92.07 o
   8  20   4   2505.92   2535.94     74.07 o
   8  20   5   6562.17   6509.80     90.77 o
   8  20   6   1129.04   1135.93     43.70 o
   8  20   7    925.18    923.07     46.04 o
   8  20   8   1642.23   1670.08     57.72 o
   8  20   9   5860.33   6028.28     72.08 o
   8  20  10  21360.60  22446.10    180.70 o
   8  20  11   1520.96   1565.31     84.40 o
   8  24   4   5490.06   5685.48    172.52 o
   8  24   5   1140.43   1220.66    139.11 o
   8  24   6   6463.55   6378.23    167.86 o
   8  24   7   1201.73   1118.25    125.77 o
   8  24   8   2671.38   2680.43    105.43 o
   8  24   9    753.43    756.60     74.73 o
   8  24  10      4.25     -2.34     76.39 <
   8  24  11      0.24    -36.36    102.08 <
   8  28   7   5394.57   4933.65    229.58 o
   8  28   8  13741.20  13286.50    235.37 o
   8  28   9   6508.26   6356.28    199.90 o
   9 -27  -8   1227.14   1175.97     86.07 o
   9 -27  -7    629.02    587.79     82.06 o
   9 -27  -6   8810.84   8679.10    146.52 o
   9 -27  -5    337.86    296.89     76.73 o
   9 -27  -4   8672.04   8664.69    127.50 o
   9 -27  -3   3302.05   3218.05    128.12 o
   9 -27  -2   2778.84   2551.67    158.15 o
   9 -23  -9    218.84    244.85    212.49 <
   9 -23  -8   6153.92   6295.04    199.89 o
   9 -23  -7   1280.88   1351.45     88.74 o
   9 -23  -6     75.31    134.10     61.38 o
   9 -23  -5   6461.86   6626.85     92.44 o
   9 -23  -4   1531.36   1613.02     64.05 o
   9 -23  -3      3.39     42.70     61.38 <
   9 -23  -2   2228.84   2102.85     82.41 o
   9 -23  -1    571.66    610.81     74.39 o
   9 -23   0    581.28    631.49     88.40 o
   9 -19  -9   6040.10   5610.61    281.65 o
   9 -19  -8  25467.20  25215.90    286.99 o
   9 -19  -7   1809.27   1643.40    106.42 o
   9 -19  -6   8236.45   8328.38    137.17 o
   9 -19  -5  32923.60  32691.30    229.31 o
   9 -19  -4   4591.71   4662.17     71.74 o
   9 -19  -3  10467.60  11083.00    107.49 o
   9 -19  -2     21.39     26.02     51.37 <
   9 -19  -1   7107.35   7210.86     99.12 o
   9 -19   0   2006.96   2140.86     77.73 o
   9 -19   1   1663.37   1724.12     79.07 o
   9 -19   2   1934.11   1802.56     86.07 o
   9 -15  -8   9198.40   8601.21    155.54 o
   9 -15  -7   1091.19   1052.52     83.40 o
   9 -15  -6  17590.80  17652.20    166.64 o
   9 -15  -5  21693.90  21797.20    131.28 o
   9 -15  -4   6610.22   6836.22     86.10 o
   9 -15  -3  31580.20  30990.50    153.46 o
   9 -15  -2   5350.89   5897.04     86.10 o
   9 -15  -1  32466.80  32666.20    147.45 o
   9 -15   0   3597.59   3396.35     71.40 o
   9 -15   1   2878.42   2722.52     70.06 o
   9 -15   2   4713.49   4680.49     99.44 o
   9 -15   3    110.53     44.37     91.74 <
   9 -15   4   1806.49   1790.53    126.11 o
   9 -11  -8    155.78    111.75    176.80 <
   9 -11  -7   4479.34   4618.35    147.82 o
   9 -11  -6   1045.76   1055.19     72.06 o
   9 -11  -5   3188.10   3074.59     82.08 o
   9 -11  -4   2890.98   2902.43     64.06 o
   9 -11  -3   7424.64   7551.43    100.80 o
   9 -11  -2    111.25     83.06     36.03 o
   9 -11  -1  37589.60  38656.90    149.27 o
   9 -11   0   7110.16   7338.15     70.09 o
   9 -11   1  13518.70  12325.80     86.49 o
   9 -11   2   1337.51   1179.32     66.39 o
   9 -11   3    807.13    611.49     73.73 o
   9 -11   4   4828.88   4881.06    133.80 o
   9 -11   5      6.85     16.68     82.39 <
   9  -7  -7   6987.79   6652.46    178.88 o
   9  -7  -6   7036.27   6724.18    152.51 o
   9  -7  -5  10380.50  10418.50     99.81 o
   9  -7  -4   2521.03   2403.88     74.74 o
   9  -7  -3   1058.91   1081.56     56.38 o
   9  -7  -2  13669.80  13252.20     72.48 o
   9  -7  -1    514.20    501.40     33.03 o
   9  -7   0    813.28    881.07     37.70 o
   9  -7   1   6214.80   6184.37     50.07 o
   9  -7   2    288.10    266.87     30.69 o
   9  -7   3   1385.81   1327.13     40.03 o
   9  -7   4   1927.97   1809.58     88.41 o
   9  -7   5     22.06    -10.01     78.73 <
   9  -7   6    165.11    103.41     91.40 <
   9  -7   7      3.05     68.05    146.44 <
   9  -3  -6   8213.82   8183.84    198.25 o
   9  -3  -5   7600.90   7626.17    134.49 o
   9  -3  -4  11638.90  11217.00    135.53 o
   9  -3  -3  32420.10  32035.80    135.41 o
   9  -3  -2  37786.80  37355.30    138.54 o
   9  -3  -1   6361.69   6431.25     62.09 o
   9  -3   0  11959.00  11978.70     61.13 o
   9  -3   1  13950.10  14331.30     58.81 o
   9  -3   2  23145.20  21962.80     82.27 o
   9  -3   3    293.77    301.90     26.35 o
   9  -3   4     33.46     11.34     46.70 <
   9  -3   5     88.83    111.75     47.37 o
   9  -3   6     39.14     61.71     51.04 <
   9  -3   7     15.49     20.68     78.06 <
   9  -3   8      4.59    -30.69    124.43 <
   9   1  -5   2925.31   2988.76    124.78 o
   9   1  -4   1494.15   1480.90     80.73 o
   9   1  -3   7284.34   7252.43     88.44 o
   9   1  -2  25884.30  25508.00    144.04 o
   9   1  -1  31145.00  30607.70    136.13 o
   9   1   0  11045.10  11329.10     93.51 o
   9   1   1  16576.50  16467.50     64.84 o
   9   1   2  29139.50  28472.10    145.61 o
   9   1   3  29471.40  28572.30     93.03 o
   9   1   4   3298.64   3271.78     38.71 o
   9   1   5   1045.60   1011.50     43.37 o
   9   1   6    647.50    703.55     41.37 o
   9   1   7    152.14    159.79     45.03 o
   9   1   8      0.04    -14.01     61.38 <
   9   1   9     41.46     23.02    151.11 <
   9   5  -4    178.85    178.13     83.40 o
   9   5  -3      2.34     -5.67     68.38 <
   9   5  -2    571.60    579.45     52.37 o
   9   5  -1    268.67    336.92     48.37 o
   9   5   0    499.71    550.77     96.08 o
   9   5   1  18015.60  17536.10     92.22 o
   9   5   2   5728.65   5765.06     50.07 o
   9   5   3  13500.80  12497.60     77.17 o
   9   5   4    130.38    151.78     18.68 o
   9   5   5  10787.20  10551.00     63.77 o
   9   5   6   2222.97   2233.03     36.70 o
   9   5   7     51.83     35.36     48.04 <
   9   5   8     52.42     61.05     49.04 <
   9   5   9    162.05    210.16     64.05 o
   9   5  10    257.83    256.86    118.09 o
   9   9  -3   5502.22   5287.73    133.81 o
   9   9  -2    277.84    317.91     69.05 o
   9   9  -1   5358.50   5411.80     79.75 o
   9   9   0   9337.94   9486.85     87.45 o
   9   9   1   2600.39   2629.79     54.05 o
   9   9   2    908.17    893.40     33.36 o
   9   9   3   7807.10   7243.01     57.42 o
   9   9   4   6115.95   5999.07     52.07 o
   9   9   5    798.85    765.62     47.37 o
   9   9   6    236.52    297.23     38.36 o
   9   9   7   2006.25   2075.50     48.38 o
   9   9   8    935.69   1017.15     63.38 o
   9   9   9   1412.58   1493.24     68.06 o
   9   9  10     19.92     63.05    111.08 <
   9  13  -1  11224.60  11978.70    158.89 o
   9  13   0   2804.10   2868.96     89.42 o
   9  13   1  13487.80  13958.30    120.86 o
   9  13   2  14249.40  14078.30     97.16 o
   9  13   3   1503.61   1560.66     38.03 o
   9  13   4  12091.10  12076.10     74.79 o
   9  13   5     67.84     37.03     40.36 <
   9  13   6   8206.22   8060.10     80.11 o
   9  13   7    241.07    199.15     33.69 o
   9  13   8      0.97     32.36     44.37 <
   9  13   9    777.52    846.67     64.05 o
   9  13  10   1521.59   1700.09     78.73 o
   9  13  11    846.29    882.70     84.07 o
   9  17   0   2041.63   1973.05    115.77 o
   9  17   1  14088.40  14519.10    163.93 o
   9  17   2    309.65    311.24     62.38 o
   9  17   3   2068.66   2157.55     78.07 o
   9  17   4  19612.60  19859.30    168.67 o
   9  17   5   3190.41   3203.71     57.05 o
   9  17   6   6553.58   6435.53     70.08 o
   9  17   7   1711.06   1654.41     41.70 o
   9  17   8   3574.30   3678.89     67.73 o
   9  17   9   1538.48   1637.37     53.04 o
   9  17  10   2629.20   2770.17     64.73 o
   9  17  11    533.66    506.73     78.39 o
   9  21   2    927.68   1049.18    127.44 o
   9  21   3    857.69    938.41    111.42 o
   9  21   4    311.44    324.58     90.07 o
   9  21   5    354.46    359.94     88.73 o
   9  21   6   7332.41   7472.21    117.14 o
   9  21   7    149.43    178.80     55.38 o
   9  21   8   2540.13   2529.94     74.07 o
   9  21   9    371.98    358.61     57.04 o
   9  21  10     85.99    116.75     57.38 o
   9  21  11   2200.97   2265.66     91.08 o
   9  25   5    327.93    239.18    137.77 <
   9  25   6     12.63      0.33    147.11 <
   9  25   7   1528.93   1725.11    175.48 o
   9  25   8   2549.88   2494.91    111.10 o
   9  25   9    638.55    672.86     82.06 o
   9  25  10    217.69    244.18     76.06 o
   9  25  11     13.13    -10.34    115.09 <
  10 -26  -8    130.85     78.73     94.40 <
  10 -26  -7     45.43     49.70     76.06 <
  10 -26  -6    598.86    562.11     77.73 o
  10 -26  -5   2527.16   2441.86     79.07 o
  10 -26  -4   5341.80   5127.14    122.80 o
  10 -26  -3    137.85    195.81     80.73 o
  10 -26  -2   3605.59   3408.63    130.13 o
  10 -22  -8    656.47    698.88    121.76 o
  10 -22  -7    409.30    346.27    106.75 o
  10 -22  -6    108.18    150.11     79.06 <
  10 -22  -5     42.81     18.35     67.05 <
  10 -22  -4   1146.16   1170.29     64.72 o
  10 -22  -3    625.47    710.89     93.07 o
  10 -22  -2   7013.80   7005.50    116.14 o
  10 -22  -1    252.87    280.88     61.05 o
  10 -22   0   2253.35   2205.28    101.76 o
  10 -22   1  13342.40  14004.00    254.07 o
  10 -18  -8   3622.23   3606.48    129.79 o
  10 -18  -7   1449.66   1527.94     89.07 o
  10 -18  -6    508.35    453.35     63.72 o
  10 -18  -5    146.60    100.08     71.05 <
  10 -18  -4   2459.18   2405.17     68.06 o
  10 -18  -3   1943.83   1959.04    108.76 o
  10 -18  -2   1517.35   1535.29     60.38 o
  10 -18  -1   2146.10   2192.60     64.72 o
  10 -18   0   1136.94   1181.96     62.72 o
  10 -18   1   1079.31   1051.52     72.39 o
  10 -18   2     26.50     43.70     72.39 <
  10 -18   3   4446.44   4148.90    254.93 o
  10 -14  -8    603.47    548.10    127.10 o
  10 -14  -7   3583.41   3772.29    146.81 o
  10 -14  -6   6884.21   6797.90    146.84 o
  10 -14  -5     98.32    160.79     75.06 o
  10 -14  -4   2663.19   2641.11     69.40 o
  10 -14  -3    989.95   1043.18     49.71 o
  10 -14  -2   6375.60   6588.32     90.44 o
  10 -14  -1  34062.00  35982.80    205.32 o
  10 -14   0    371.49    358.28     53.04 o
  10 -14   1   3733.91   3543.16     78.08 o
  10 -14   2   5412.50   5071.46    106.45 o
  10 -14   3   1431.37   1333.44     96.75 o
  10 -14   4   3122.94   2946.42    122.78 o
  10 -10  -7   1194.52   1011.49    179.48 o
  10 -10  -6   4890.12   4717.24    134.47 o
  10 -10  -5   3323.44   3350.53    109.44 o
  10 -10  -4   7137.91   7024.97    121.48 o
  10 -10  -3   1055.70   1018.17     66.39 o
  10 -10  -2   5122.82   5392.96     66.41 o
  10 -10  -1  19251.10  19902.00    118.62 o
  10 -10   0   1684.55   1955.73     47.04 o
  10 -10   1  61588.30  59623.60    158.88 o
  10 -10   2   3529.33   3102.42     63.40 o
  10 -10   3   8779.40   7952.06     99.13 o
  10 -10   4  20568.80  19229.90    174.01 o
  10 -10   5   4192.95   3951.94    112.11 o
  10 -10   6   8876.57   8350.79    142.85 o
  10  -6  -7    835.60    569.79    228.85 o
  10  -6  -6   1609.98   1487.92    107.09 o
  10  -6  -5   7847.47   7591.26    118.14 o
  10  -6  -4   3603.67   3586.18     67.07 o
  10  -6  -3    619.88    673.20     53.04 o
  10  -6  -2   2946.98   3059.03     59.73 o
  10  -6  -1   2298.76   2299.88     43.38 o
  10  -6   0    550.94    475.05     29.69 o
  10  -6   1  39692.40  40668.60     95.10 o
  10  -6   2    493.07    392.98     34.03 o
  10  -6   3  48231.10  44577.20    137.60 o
  10  -6   4  14503.00  14082.50    124.55 o
  10  -6   5   2621.59   2514.61     90.75 o
  10  -6   6  14262.20  13984.40    145.57 o
  10  -6   7   7581.02   7471.03    152.85 o
  10  -2  -6    153.22    166.12    101.41 <
  10  -2  -5   1944.27   1664.44    105.42 o
  10  -2  -4   3733.50   3774.01     87.42 o
  10  -2  -3  10424.70  10493.70    155.56 o
  10  -2  -2    453.86    468.03     39.36 o
  10  -2  -1   1872.89   1985.14     65.06 o
  10  -2   0    783.77    634.52     36.36 o
  10  -2   1    235.60    218.50     26.35 o
  10  -2   2  56162.20  54080.00    124.48 o
  10  -2   3  30636.70  28298.20    115.75 o
  10  -2   4     86.21     69.05     32.69 o
  10  -2   5   1734.89   1552.01     62.39 o
  10  -2   6   2011.78   1929.68     50.71 o
  10  -2   7    849.55    948.42     74.39 o
  10  -2   8  14137.30  14339.40    203.66 o
  10   2  -5     84.07     65.38     99.07 <
  10   2  -4    469.41    462.36     85.73 o
  10   2  -3   9448.30   9432.45    111.81 o
  10   2  -2    526.28    515.74     54.71 o
  10   2  -1  11716.50  11738.30    118.86 o
  10   2   0   9656.74   9402.86    112.18 o
  10   2   1  15524.50  16092.90     61.81 o
  10   2   2  41757.00  40454.00    125.31 o
  10   2   3   1736.37   1735.27     58.05 o
  10   2   4  80682.30  78425.70    131.72 o
  10   2   5   1764.38   1900.68     47.04 o
  10   2   6   4121.82   4037.14     56.72 o
  10   2   7   2269.93   2305.38     54.38 o
  10   2   8     69.09    132.43     78.39 <
  10   2   9   2908.38   2937.38    113.10 o
  10   6  -3   2157.53   2310.02     95.08 o
  10   6  -2   3092.73   3105.90     85.08 o
  10   6  -1   9075.54   9071.34     87.12 o
  10   6   0    331.63    304.23     45.03 o
  10   6   1  17756.90  17999.30    238.52 o
  10   6   2  20401.40  20360.70     91.57 o
  10   6   3   4679.28   4859.08     58.74 o
  10   6   4  65799.30  64522.90    174.84 o
  10   6   5   2274.75   2462.30     64.73 o
  10   6   6  64246.30  63606.00    131.38 o
  10   6   7  20842.50  20962.90    117.25 o
  10   6   8   2236.86   2311.04     66.73 o
  10   6   9  10575.50  10527.20    115.49 o
  10   6  10   3571.10   3783.32    196.86 o
  10  10  -2   2337.85   2232.31    108.43 o
  10  10  -1   4119.67   4208.51     96.10 o
  10  10   0   4325.25   4449.17     62.73 o
  10  10   1   2360.00   2468.89     59.05 o
  10  10   2      2.88     -2.34     39.03 <
  10  10   3   5206.48   5013.08     59.74 o
  10  10   4  10956.90  11000.50     85.14 o
  10  10   6  46628.80  46350.70    140.25 o
  10  10   7   8310.23   8583.53     69.09 o
  10  10   8   9321.14   9493.27     84.45 o
  10  10   9  17700.30  18258.00    148.27 o
  10  10  10   6399.07   6380.89    102.12 o
  10  14  -1    264.24    148.45    116.76 <
  10  14   0   9129.88   9266.00    144.19 o
  10  14   1    273.33    336.59     66.05 o
  10  14   2   6127.38   6313.76     74.75 o
  10  14   3    484.99    551.76     50.71 o
  10  14   4   6723.21   6646.96     67.75 o
  10  14   5   2050.97   2020.12     43.37 o
  10  14   6   8045.89   8067.75     65.42 o
  10  14   7   4332.96   4341.47     59.39 o
  10  14   8    121.07    143.11     43.03 o
  10  14   9   2806.02   2911.66     82.08 o
  10  14  10   3275.04   3312.79     85.75 o
  10  14  11   8265.35   8122.50    106.13 o
  10  18   1     88.54     42.03    120.09 <
  10  18   2   8417.22   8324.42    154.86 o
  10  18   3   1946.53   2090.80    126.78 o
  10  18   4  15585.70  15243.40    159.94 o
  10  18   5   7100.51   6977.58     82.76 o
  10  18   6   4401.27   4332.75     61.73 o
  10  18   7  16007.00  16167.70     97.17 o
  10  18   8   1849.11   1887.29     48.04 o
  10  18   9   9317.22   9811.47     89.45 o
  10  18  10   3373.19   3378.54     79.41 o
  10  18  11     51.57     55.37     66.05 <
  10  22   3    265.02    270.87    149.11 <
  10  22   4   5932.50   5978.61    175.86 o
  10  22   5   3349.66   3238.73    138.46 o
  10  22   6   7965.06   7882.64    155.52 o
  10  22   7  11898.30  11508.40    144.21 o
  10  22   8   6807.29   6852.90    108.12 o
  10  22   9  21508.10  21519.80    162.33 o
  10  22  10   6311.78   6249.04    115.80 o
  10  22  11   5677.83   5612.47    110.45 o
  10  26   7    410.37    346.93    190.48 <
  10  26   8   2453.69   2699.42    206.85 o
  10  26   9  11796.00  11853.70    207.30 o
  10  26  10   1890.34   1726.82     98.75 o
  11 -29  -5   1157.96    923.42    214.84 o
  11 -25  -7  15927.10  15382.10    201.68 o
  11 -25  -6    700.26    644.84     74.73 o
  11 -25  -5  19934.30  19567.00    156.64 o
  11 -25  -4  20246.70  19941.50    174.34 o
  11 -25  -3    895.56    941.42     79.06 o
  11 -25  -2   7115.63   6779.32    140.50 o
  11 -25  -1   1360.97   1222.35     92.41 o
  11 -21  -8     73.44    177.80    139.10 <
  11 -21  -7   8246.60   8127.43    198.58 o
  11 -21  -6     34.44     67.38     84.06 <
  11 -21  -5  17987.00  18045.60    168.31 o
  11 -21  -4   6159.87   6424.85    103.11 o
  11 -21  -3   4829.09   4927.45     88.09 o
  11 -21  -2  17895.60  17709.30    130.57 o
  11 -21  -1   1902.29   1830.24     64.39 o
  11 -21   0  12001.60  11924.20    127.52 o
  11 -21   1   2085.64   2092.83     89.41 o
  11 -17  -8   3874.54   3469.41    171.84 o
  11 -17  -7   1737.90   1607.37    107.76 o
  11 -17  -6   7676.69   7864.15    166.53 o
  11 -17  -5   3356.06   3394.90    106.10 o
  11 -17  -4    474.86    626.15     83.73 o
  11 -17  -3    259.03    339.26     75.39 o
  11 -17  -2   1191.58   1171.96     68.39 o
  11 -17  -1     68.48    138.77     58.71 o
  11 -17   0  16428.40  16407.80    123.22 o
  11 -17   1    553.77    567.44     62.05 o
  11 -17   2   2792.35   2619.06     98.76 o
  11 -17   3    542.97    593.80     81.73 o
  11 -13  -7   6153.66   5999.71    165.52 o
  11 -13  -6  21976.20  22893.90    243.84 o
  11 -13  -5   9763.17   9696.39    132.51 o
  11 -13  -4  14896.40  15065.20    120.87 o
  11 -13  -3   1589.60   1669.43     62.39 o
  11 -13  -2  12436.90  12746.90     91.15 o
  11 -13  -1  18051.00  19332.30    125.93 o
  11 -13   0   1200.27   1167.64     58.72 o
  11 -13   1   2675.39   2615.41     78.74 o
  11 -13   2    723.07    731.58     66.72 o
  11 -13   3   1190.06   1210.99     84.40 o
  11 -13   4    773.88    740.25    101.75 o
  11  -9  -7   7951.16   7584.69    272.67 o
  11  -9  -6   8560.02   8244.05    251.65 o
  11  -9  -5   7201.85   7162.14    149.18 o
  11  -9  -4  17393.40  17262.20    188.35 o
  11  -9  -3  19317.90  19755.30    138.62 o
  11  -9  -2  42167.20  45499.90    237.95 o
  11  -9  -1  24088.70  24061.90    103.62 o
  11  -9   0   4439.79   4915.14     57.06 o
  11  -9   1  30373.60  30745.10    138.43 o
  11  -9   2   4286.70   3868.07     59.06 o
  11  -9   3  10350.30   9493.83    110.49 o
  11  -9   4     25.33     36.69     73.05 <
  11  -9   5    693.80    644.51     94.07 o
  11  -9   6    295.67    274.88    103.41 o
  11  -5  -6   1020.97    880.71    136.78 o
  11  -5  -5   1404.08   1403.50    120.10 o
  11  -5  -4     90.50     41.36     66.05 <
  11  -5  -3   1130.58   1136.93     72.39 o
  11  -5  -2  22743.40  22390.80    121.97 o
  11  -5  -1  26782.40  26779.40    120.36 o
  11  -5   0   8573.29   9017.14     64.77 o
  11  -5   1  12299.00  13154.70     64.45 o
  11  -5   2  10692.10  10538.90     76.13 o
  11  -5   3  31265.20  29286.60    137.43 o
  11  -5   4   3092.89   2945.49     50.72 o
  11  -5   5   2290.17   2249.00     61.72 o
  11  -5   6    488.50    416.32     89.07 o
  11  -5   7    757.90    716.57     98.74 o
  11  -1  -5   2658.27   2557.32    152.14 o
  11  -1  -4   2638.61   2666.41     95.42 o
  11  -1  -3   2918.50   2941.39     81.41 o
  11  -1  -2   1323.28   1319.10     60.05 o
  11  -1  -1    337.87    366.28     53.37 o
  11  -1   0     69.46     85.06     35.69 o
  11  -1   1    721.91    711.91     26.02 o
  11  -1   2   2316.72   2354.95     33.37 o
  11  -1   3   4261.62   4182.71     55.40 o
  11  -1   4   2313.18   2254.76     44.37 o
  11  -1   5   2340.31   2283.07     71.73 o
  11  -1   6   1788.20   1803.21     44.37 o
  11  -1   7    719.21    713.90     69.39 o
  11  -1   8    152.25     83.40    111.42 <
  11   3  -4  13501.20  13346.90    151.57 o
  11   3  -3  13332.60  13709.20    172.27 o
  11   3  -2   5150.47   5049.37     86.09 o
  11   3  -1   7400.00   7270.70    104.46 o
  11   3   0  25260.80  25302.40    169.12 o
  11   3   1  24675.40  24547.00    136.39 o
  11   3   2   2022.77   2281.12     48.71 o
  11   3   3    515.80    564.78     35.03 o
  11   3   4    330.69    363.95     35.36 o
  11   3   5   7015.28   6907.88     66.08 o
  11   3   6    217.15    220.50     28.69 o
  11   3   7    195.14    224.17     44.03 o
  11   3   8    562.04    523.07     59.71 o
  11   3   9     56.36     88.73     79.39 <
  11   7  -3   9944.46   9309.95    152.54 o
  11   7  -2   8868.54   9013.51    124.16 o
  11   7  -1   6427.82   6525.41     88.43 o
  11   7   0  11496.80  11515.80    106.83 o
  11   7   1  18886.80  18674.80    116.24 o
  11   7   2  31413.80  29987.50    301.96 o
  11   7   3  16304.90  15690.70    117.58 o
  11   7   5  18727.10  18644.60    175.72 o
  11   7   6   1356.90   1384.50     38.70 o
  11   7   7   5095.41   5106.84     64.07 o
  11   7   8    291.81    303.90     54.37 o
  11   7   9    273.60    310.24     61.38 o
  11   7  10     17.43     -7.01     84.40 <
  11  11  -1    370.73    476.37     83.06 o
  11  11   0   4823.73   4941.45     91.09 o
  11  11   1   2940.15   2968.42     54.05 o
  11  11   2   6870.15   6628.24     73.42 o
  11  11   3    888.46    849.02     37.36 o
  11  11   4  10957.00  10879.00     81.12 o
  11  11   5  26089.00  26096.60    131.68 o
  11  11   6    198.16    206.82     34.69 o
  11  11   7   5207.54   5131.25     72.41 o
  11  11   8      9.71     16.35     41.70 <
  11  11   9   4777.39   4950.45     94.43 o
  11  11  10     25.18     -6.67     66.05 <
  11  15   0   2204.42   2398.78    115.77 o
  11  15   1    345.87    336.92     82.06 o
  11  15   2   1236.63   1231.01     74.06 o
  11  15   3   6748.11   6723.12     89.77 o
  11  15   4    200.85    241.18     46.03 o
  11  15   5    755.49    736.25     39.70 o
  11  15   6    762.30    773.28     32.36 o
  11  15   7   5476.46   5422.59     52.39 o
  11  15   8   1696.86   1713.46     47.37 o
  11  15   9   2127.33   2133.20     58.38 o
  11  15  10     13.52      9.01     53.04 <
  11  15  11    362.98    327.58     74.39 o
  11  19   2   3047.01   3214.66    166.49 o
  11  19   3  11581.20  11379.80    204.29 o
  11  19   4     37.94     18.35     85.73 <
  11  19   5   9801.65   9681.26    142.19 o
  11  19   6    996.12    970.45     52.71 o
  11  19   7     16.80      6.67     42.70 <
  11  19   8   2134.14   2194.92     56.38 o
  11  19   9   1414.35   1428.85     60.38 o
  11  19  10   1092.55   1159.94     57.71 o
  11  19  11    298.70    326.58     61.05 o
  11  23   4   2434.25   2312.40    159.48 o
  11  23   5  10918.20  11356.70    218.31 o
  11  23   6    386.88    350.60    147.78 o
  11  23   7   6791.21   6718.09    229.60 o
  11  23   8   9207.78   9219.65    145.52 o
  11  23   9     83.06     70.72     96.41 <
  11  23  10    401.50    442.67     69.05 o
  11  23  11    462.28    392.30     82.40 o
  12 -28  -6      4.59     18.35    162.46 <
  12 -28  -5     11.01     31.36     98.74 <
  12 -28  -4      0.14    -18.01    131.10 <
  12 -24  -7    601.49    588.46     97.08 o
  12 -24  -6   2024.22   1979.39     89.41 o
  12 -24  -5    490.63    518.07     79.73 o
  12 -24  -4    800.75    852.68     74.06 o
  12 -24  -3   1149.97   1108.24     70.39 o
  12 -24  -2    284.03    259.20     80.06 o
  12 -24  -1      6.05     31.02     73.39 <
  12 -20  -7     70.02     27.69    108.42 <
  12 -20  -6    859.09    794.30    129.44 o
  12 -20  -5   4468.25   4452.51    108.78 o
  12 -20  -4   1295.08   1394.15     88.74 o
  12 -20  -3   1830.30   1940.66     80.07 o
  12 -20  -2   3953.27   3989.26     89.75 o
  12 -20  -1   5969.52   5990.95    122.80 o
  12 -20   0   4417.32   4244.29     97.77 o
  12 -20   1     52.29     53.37     75.72 <
  12 -16  -7      8.06     22.35     89.73 <
  12 -16  -6    259.86    297.56     80.73 o
  12 -16  -5   3452.24   3580.75    112.44 o
  12 -16  -4   4119.84   4264.60    105.77 o
  12 -16  -3   7483.65   7456.78    121.48 o
  12 -16  -2     10.76    -11.68     65.38 <
  12 -16  -1   2386.87   2529.27     63.39 o
  12 -16   0   7369.29   7462.98    113.14 o
  12 -16   1   3658.67   3563.78     83.75 o
  12 -16   2  11518.40  11244.80    132.52 o
  12 -16   3    756.69    749.93     85.73 o
  12 -12  -7    185.07    202.15    180.80 <
  12 -12  -6   1247.26   1195.65    126.77 o
  12 -12  -5     14.73    -28.69     84.06 <
  12 -12  -4   8269.44   8378.61    105.47 o
  12 -12  -3  10616.50  10724.30    105.82 o
  12 -12  -2   3661.73   3724.07     71.74 o
  12 -12  -1    530.39    617.15     59.71 o
  12 -12   0     27.25     77.06     42.70 <
  12 -12   1      6.64     15.68     51.04 <
  12 -12   2   7309.64   6836.25    105.79 o
  12 -12   3     19.56      3.67     71.72 <
  12 -12   4  12773.00  11628.90    157.57 o
  12 -12   5   1545.66   1560.31    107.42 o
  12  -8  -6   2524.45   2550.96    205.18 o
  12  -8  -5    599.69    531.41    174.80 o
  12  -8  -4    421.63    380.96     63.05 o
  12  -8  -3   2593.99   2774.55     68.73 o
  12  -8  -2  25061.70  26297.30    199.18 o
  12  -8  -1    946.34   1054.20     67.72 o
  12  -8   0   2440.66   2692.87     54.38 o
  12  -8   1   6056.27   6290.32     69.75 o
  12  -8   2   3955.63   3935.73     62.73 o
  12  -8   3  10480.90   9670.62    123.51 o
  12  -8   4   9701.60   9187.04    101.14 o
  12  -8   5   4283.34   4111.79    107.44 o
  12  -8   6      8.58     26.35     90.07 <
  12  -4  -5   1583.21   1522.61    137.45 o
  12  -4  -4    777.20    894.04    105.42 o
  12  -4  -3      5.92     70.72     65.72 <
  12  -4  -2  10550.80  10648.70    117.84 o
  12  -4  -1   2296.23   2421.90     64.06 o
  12  -4   0  25679.20  26386.00    115.67 o
  12  -4   1   8739.39   8828.26     66.43 o
  12  -4   2   7239.49   7535.19     60.08 o
  12  -4   3  24833.50  24391.30    162.43 o
  12  -4   4   1714.38   1480.95     62.05 o
  12  -4   5  40567.30  39378.70    155.51 o
  12  -4   6     74.61     39.03     70.05 <
  12  -4   7   6739.13   6484.47    151.51 o
  12   0  -4   1116.17   1158.61    106.42 o
  12   0  -3   2064.49   2176.89    100.09 o
  12   0  -2     37.48     38.36     58.38 <
  12   0  -1   4692.39   4867.89     93.77 o
  12   0   0  20031.70  20207.20    125.29 o
  12   0   1     71.76     90.73     28.02 o
  12   0   2  11359.10  12271.10     84.15 o
  12   0   3  14042.80  14176.80    121.24 o
  12   0   4   2051.80   2026.84     65.73 o
  12   0   5  39383.00  38480.40    142.83 o
  12   0   6   1655.19   1566.00     52.04 o
  12   0   7  42386.70  42594.60    159.19 o
  12   0   8   2888.46   2726.51    142.80 o
  12   4  -3   1918.41   1939.67     95.08 o
  12   4  -2   2632.40   2637.05     90.42 o
  12   4  -1    515.47    595.13     61.38 o
  12   4   0   3765.08   3768.44     64.40 o
  12   4   1  18346.10  18054.60    131.95 o
  12   4   2   3566.07   3837.97     82.08 o
  12   4   4     65.27    131.10     40.70 o
  12   4   5   2280.13   2384.52     45.04 o
  12   4   6    342.99    370.95     39.70 o
  12   4   7  35551.40  35847.60    156.80 o
  12   4   8     78.84     26.69     67.72 <
  12   4   9   6201.78   6502.95    115.46 o
  12   8  -2   1981.65   1916.99     98.08 o
  12   8  -1     73.00     62.05     67.05 <
  12   8   0    349.20    394.30     45.37 o
  12   8   1  16616.90  16689.00    104.86 o
  12   8   2   1897.16   1929.36     50.04 o
  12   8   3  22230.60  21726.40    113.94 o
  12   8   4   5154.39   4798.77     74.08 o
  12   8   5   5464.04   5550.37     55.06 o
  12   8   6   2856.67   2973.14     47.38 o
  12   8   7    502.76    541.09     41.37 o
  12   8   8  15323.30  15144.10    150.25 o
  12   8   9   1962.04   2067.45     80.74 o
  12   8  10    412.48    395.64     73.72 o
  12  12  -1     57.92    102.74     97.41 <
  12  12   0   1405.17   1468.55     86.41 o
  12  12   1   2858.65   2914.34     97.42 o
  12  12   2    601.50    567.78     41.37 o
  12  12   3  26509.20  26128.80    107.26 o
  12  12   4   1560.48   1625.38     59.05 o
  12  12   5  23650.10  23643.20     96.22 o
  12  12   6   9646.61   9660.05     69.76 o
  12  12   7   7097.52   7269.72     62.41 o
  12  12   8  20227.50  20329.10    107.88 o
  12  12   9   3021.91   3104.88     68.40 o
  12  12  10  16449.60  16851.30    184.65 o
  12  12  11   1374.74   1386.82     95.41 o
  12  16   1     51.48     61.71     98.41 <
  12  16   2     94.64    170.13    101.74 <
  12  16   3   6857.23   6972.07    127.82 o
  12  16   4   1031.63   1156.27     56.05 o
  12  16   5  12678.10  12635.30    112.17 o
  12  16   6   2580.42   2602.02     44.04 o
  12  16   7   9468.79   9459.22     74.77 o
  12  16   8   9918.17  10020.50     82.78 o
  12  16   9   7348.27   7423.14     80.43 o
  12  16  10  22026.70  22163.50    138.29 o
  12  16  11   3422.21   3284.47     78.41 o
  12  20   3     59.15     81.39    110.08 <
  12  20   4   3964.60   3908.52    156.49 o
  12  20   5   1735.45   1794.53     92.41 o
  12  20   6   1531.84   1469.56    111.09 o
  12  20   7     17.91     37.36     46.70 <
  12  20   8    123.22    153.78     59.04 o
  12  20   9   3528.53   3643.15     76.07 o
  12  20  10   5273.09   5335.01     89.43 o
  12  20  11     33.41     21.02     67.05 <
  12  24   6   7253.18   6536.45    246.29 o
  12  24   7   3081.37   3004.14    198.52 o
  12  24   8   3796.56   3697.61    209.87 o
  12  24   9   1263.37   1296.07    108.42 o
  12  24  10    908.90    851.35     90.41 o
  13 -27  -6   3138.12   2697.20    199.19 o
  13 -27  -5    293.37    259.86     84.73 o
  13 -27  -4   9654.07   9328.16    153.87 o
  13 -27  -3   1152.16   1056.86    197.49 o
  13 -23  -7   9247.52   9009.17    158.88 o
  13 -23  -6    960.20    906.06     85.40 o
  13 -23  -5   8539.73   8694.95    198.58 o
  13 -23  -4    768.73    750.26     71.06 o
  13 -23  -3   5081.59   4919.50    102.44 o
  13 -23  -2    116.25     98.74     62.05 <
  13 -23  -1     21.05     36.36     67.38 <
  13 -23   0     14.67     25.02     77.72 <
  13 -19  -7   2836.44   2506.30    171.49 o
  13 -19  -6  12082.40  12312.80    236.01 o
  13 -19  -5  31646.90  30595.40    300.79 o
  13 -19  -4   2417.45   2440.17     82.07 o
  13 -19  -3  14417.60  15291.70    150.24 o
  13 -19  -2   3201.82   3326.12     78.74 o
  13 -19  -1  20631.90  20722.10    171.01 o
  13 -19   0   4109.48   4129.76     96.76 o
  13 -19   1    304.43    332.59     77.06 o
  13 -19   2   4484.43   4274.36    106.11 o
  13 -15  -7     21.97      0.00    101.74 <
  13 -15  -6   7053.22   6993.18    125.81 o
  13 -15  -5   7347.50   7441.17    121.14 o
  13 -15  -4   4351.12   4303.02     97.43 o
  13 -15  -3  22338.40  22485.60    180.05 o
  13 -15  -2   8346.86   8727.83    119.15 o
  13 -15  -1  27377.10  29138.90    175.77 o
  13 -15   0   7041.52   7271.96    104.46 o
  13 -15   1   6599.73   6542.51    101.45 o
  13 -15   2  16498.50  15992.70    160.28 o
  13 -15   3    727.49    623.49     78.40 o
  13 -15   4   5338.16   5083.79    125.47 o
  13 -11  -6   1781.75   1741.82    192.83 o
  13 -11  -5    453.60    579.45     90.07 o
  13 -11  -4    659.83    715.23     62.05 o
  13 -11  -3      4.70      1.67     55.04 <
  13 -11  -2   1653.05   1671.43     55.38 o
  13 -11  -1  17779.40  18529.70    125.92 o
  13 -11   0   1973.48   2142.89     77.40 o
  13 -11   1   2456.70   2698.79     62.06 o
  13 -11   2   8509.56   8483.26     82.44 o
  13 -11   3   4006.11   3766.73    100.43 o
  13 -11   4  13281.10  12687.90    214.33 o
  13 -11   5     46.07     57.04     94.74 <
  13  -7  -6   3908.23   3782.40    238.57 o
  13  -7  -5  11004.60  10938.70    282.73 o
  13  -7  -4   2692.77   2784.20    174.49 o
  13  -7  -3  12210.30  12093.30    138.54 o
  13  -7  -2  12740.10  12705.80    157.25 o
  13  -7  -1   2432.30   2414.23     53.38 o
  13  -7   0   1477.14   1617.72     51.04 o
  13  -7   1    512.29    528.41     50.37 o
  13  -7   2    786.21    828.33     55.04 o
  13  -7   3     11.89     27.69     40.70 <
  13  -7   4   4008.42   3816.80     70.40 o
  13  -7   5     40.28      8.67     82.73 <
  13  -7   6   1578.36   1528.62     91.08 o
  13  -7   7     96.23     89.73    121.76 <
  13  -3  -5   8593.73   8670.02    214.27 o
  13  -3  -4  10727.70  10527.00    161.22 o
  13  -3  -3  21089.40  20735.40    184.37 o
  13  -3  -2  11504.70  11283.50    122.18 o
  13  -3  -1  12282.40  11981.90    100.83 o
  13  -3   0  29648.80  29478.50    135.07 o
  13  -3   1  33869.00  34817.80    135.13 o
  13  -3   2  15132.50  16154.20     98.86 o
  13  -3   4   2619.76   2454.94     68.40 o
  13  -3   5   6802.33   6607.46     74.42 o
  13  -3   6    547.88    578.78     53.37 o
  13  -3   7      5.29    -57.38     77.06 <
  13  -3   8    174.99    191.48    125.43 <
  13   1  -4    570.84    591.79    100.08 o
  13   1  -3   5837.59   5622.16    141.15 o
  13   1  -2  10539.80  10433.50    115.16 o
  13   1  -1   4469.41   4401.88     84.09 o
  13   1   0   6349.39   6337.88    103.12 o
  13   1   1  24044.00  23902.20    131.67 o
  13   1   2  39768.30  40342.90    229.57 o
  13   1   3  17416.80  17985.60    215.46 o
  13   1   4   6369.27   6070.43     98.45 o
  13   1   5   7458.50   7254.15     66.75 o
  13   1   6  12092.70  11964.50     83.46 o
  13   1   7   2380.68   2313.39     67.06 o
  13   1   8    637.17    765.27    127.43 o
  13   1   9     22.47     14.68    113.75 <
  13   5  -3   2690.76   2495.61    100.09 o
  13   5  -2     82.25    117.09     78.06 <
  13   5  -1    912.18    974.78     70.06 o
  13   5   0    417.58    415.99     60.05 o
  13   5   1   1248.36   1185.65     50.71 o
  13   5   2   1396.65   1318.78     52.38 o
  13   5   3   2431.83   2353.85     71.40 o
  13   5   4   4700.65   4521.30     68.07 o
  13   5   5   9145.75   9342.75     78.78 o
  13   5   6   7797.31   8062.87     91.45 o
  13   5   7    196.45    172.13     39.70 o
  13   5   8   4321.55   4464.82     76.08 o
  13   5   9    440.11    416.65     73.72 o
  13   5  10   1179.11   1086.89    194.16 o
  13   9  -1  20085.80  20580.00    189.04 o
  13   9   0   7056.93   7053.24    144.50 o
  13   9   1   2858.90   2905.01     67.73 o
  13   9   2   1087.46   1085.22     51.71 o
  13   9   3   3809.22   3963.97     60.39 o
  13   9   4  11077.30  11182.20     74.11 o
  13   9   5     81.40     57.71     34.69 <
  13   9   6   1254.80   1251.04     47.04 o
  13   9   7      0.57     -8.34     44.70 <
  13   9   8    530.16    549.76     58.38 o
  13   9   9   1144.96   1064.20     73.39 o
  13   9  10   2750.93   2751.85     89.08 o
  13  13   0   3500.22   3622.81    124.79 o
  13  13   1  16539.90  16980.90    196.68 o
  13  13   2   9770.37   9866.81     99.13 o
  13  13   3   5359.79   5166.21     70.74 o
  13  13   4  16156.90  15751.00     81.14 o
  13  13   5   4609.72   4674.19     63.07 o
  13  13   6  12730.50  12789.20     75.12 o
  13  13   7    675.90    687.88     40.70 o
  13  13   8    367.77    392.30     43.37 o
  13  13   9   3856.67   4008.92     80.41 o
  13  13  10    602.77    696.88     79.73 o
  13  13  11    775.53    867.35     96.08 o
  13  17   2    564.64    492.05    115.09 o
  13  17   3   5855.50   5886.80    141.49 o
  13  17   4  17814.70  17996.30    158.96 o
  13  17   5   1172.18   1178.63     58.71 o
  13  17   6   8158.62   8304.95    113.47 o
  13  17   7    724.54    738.58     47.37 o
  13  17   8  16087.50  16063.80    110.52 o
  13  17   9   3682.58   3741.95     89.42 o
  13  17  10    788.73    750.26     58.05 o
  13  17  11   2000.36   1899.32     80.40 o
  13  21   4   1363.13   1610.67    152.79 o
  13  21   5     90.53     37.69     88.73 <
  13  21   6   3329.03   3360.51    137.80 o
  13  21   7   1609.42   1349.14    184.82 o
  13  21   8   8196.64   8314.97    133.16 o
  13  21   9    388.82    418.99     65.38 o
  13  21  10   1118.26   1067.54     76.06 o
  13  21  11   1897.11   1961.36    133.45 o
  13  25   8   1920.72   1895.97    200.84 o
  14 -26  -5     20.49    -46.70     80.06 <
  14 -26  -4     74.89     90.73     74.39 <
  14 -26  -3    186.56    140.77     85.40 <
  14 -22  -6     62.86     75.39     93.40 <
  14 -22  -5     12.91    -16.01     94.07 <
  14 -22  -4    398.73    351.94     77.06 o
  14 -22  -3   1240.85   1202.99     84.74 o
  14 -22  -2   2130.04   2338.71    103.42 o
  14 -22  -1     82.43    127.10     68.38 <
  14 -22   0   1519.81   1558.64     78.07 o
  14 -18  -7   3647.73   3349.92    178.17 o
  14 -18  -6    987.95   1201.63    144.45 o
  14 -18  -5     19.72     37.03    106.75 <
  14 -18  -4    160.69    200.49     91.07 o
  14 -18  -3    867.25    905.39     83.07 o
  14 -18  -2   4945.23   5048.94     93.10 o
  14 -18  -1   6921.92   7037.85    118.47 o
  14 -18   0     72.67    110.75     77.72 <
  14 -18   1     84.59    115.42     75.39 <
  14 -18   2     10.64     57.71     87.73 <
  14 -14  -6     21.23     20.01    104.08 <
  14 -14  -5   1094.38   1141.26     84.74 o
  14 -14  -4     38.19     56.04     84.73 <
  14 -14  -3    330.68    388.63     81.06 o
  14 -14  -2    158.57    269.87     65.38 o
  14 -14  -1  12056.80  12592.70    118.18 o
  14 -14   0   3364.93   3314.50     95.42 o
  14 -14   1   9184.76   9320.87    102.80 o
  14 -14   2   5610.09   5684.16    128.81 o
  14 -14   3   1629.19   1582.67    120.77 o
  14 -14   4    997.35    828.34    104.42 o
  14 -10  -6   1301.42   1127.26    199.16 o
  14 -10  -5   2480.86   2796.17    197.18 o
  14 -10  -4   1068.62   1055.52     77.40 o
  14 -10  -3    271.40    268.20     63.72 o
  14 -10  -2     64.82     75.39     49.70 <
  14 -10  -1   5381.11   5530.46     88.10 o
  14 -10   0   1610.51   1822.56     74.73 o
  14 -10   1  22510.70  23535.20    149.00 o
  14 -10   2    278.30    278.55     52.71 o
  14 -10   3   5981.43   5807.46    111.79 o
  14 -10   4  13261.40  12248.20    209.66 o
  14 -10   5   2639.48   2312.76    100.09 o
  14 -10   6   9043.85   8170.99    317.75 o
  14  -6  -5   2471.58   2274.70    211.52 o
  14  -6  -4   6202.35   6473.57    232.59 o
  14  -6  -3    719.36    630.83    101.41 o
  14  -6  -2    652.36    661.19     67.39 o
  14  -6  -1    772.25    753.93     53.38 o
  14  -6   0    883.91    979.13     39.70 o
  14  -6   1  17526.90  18604.50    103.21 o
  14  -6   2   3083.17   3021.58     99.76 o
  14  -6   3   6603.24   6291.47     95.11 o
  14  -6   4   3385.51   3221.42     55.72 o
  14  -6   5   1021.60    938.09     77.40 o
  14  -6   6  14811.80  13548.80    230.04 o
  14  -6   7   1906.59   1796.22    104.42 o
  14  -2  -4  10325.70  10472.40    295.74 o
  14  -2  -3   2244.17   1970.40    124.44 o
  14  -2  -2   1797.80   1837.57     77.73 o
  14  -2  -1   3369.08   3247.80     77.07 o
  14  -2   0     10.65    -26.35     73.05 <
  14  -2   1     26.82     30.36     39.70 <
  14  -2   2  18576.90  19888.20    135.29 o
  14  -2   3   7980.06   8064.03    118.16 o
  14  -2   4   2244.28   2187.63     55.72 o
  14  -2   5   2280.42   2272.02     52.05 o
  14  -2   6    958.21    945.76     54.04 o
  14  -2   7      6.31    -79.39     75.72 <
  14  -2   8   9375.79   9061.95    218.29 o
  14   2  -3   3114.97   3102.23    100.76 o
  14   2  -2   4066.94   4245.87     94.09 o
  14   2  -1   4157.22   4241.58     85.09 o
  14   2   0    329.69    339.26     59.71 o
  14   2   1   3909.85   3861.59     59.06 o
  14   2   2  10207.00  10225.90    107.49 o
  14   2   3    329.13    377.96     55.04 o
  14   2   4  36082.40  34696.20    121.07 o
  14   2   5   2210.36   2286.38     53.05 o
  14   2   6   2707.75   2714.82     58.72 o
  14   2   7   8587.69   8595.54    127.16 o
  14   2   8    539.47    609.14     92.07 o
  14   2   9   8015.93   7749.58    186.23 o
  14   6  -2   2680.00   2520.96    100.76 o
  14   6  -1   4584.14   4623.05    107.11 o
  14   6   0    896.71    911.73     67.05 o
  14   6   1   2633.13   2596.70     63.06 o
  14   6   2    465.26    494.72     47.37 o
  14   6   3     98.65    146.78     38.03 o
  14   6   4  33616.40  32402.40    139.10 o
  14   6   5    192.30    190.48     43.37 o
  14   6   6  21130.70  21306.20    134.95 o
  14   6   7   8428.26   8543.16     76.43 o
  14   6   8   4569.12   4462.22    104.77 o
  14   6   9  18936.80  19582.20    187.02 o
  14   6  10   3635.05   3547.11    123.12 o
  14  10  -1   3171.25   3345.15    137.46 o
  14  10   0   1133.22   1179.96     98.08 o
  14  10   1    402.28    488.71     56.04 o
  14  10   2    715.88    687.54     53.04 o
  14  10   3     61.08     81.06     36.69 o
  14  10   4   3636.35   3759.35     49.05 o
  14  10   5   4370.72   4266.39     56.06 o
  14  10   6  20177.40  20362.80    110.56 o
  14  10   7    322.96    375.62     55.71 o
  14  10   8   3718.36   3705.60     85.42 o
  14  10   9   7737.97   8054.74    103.12 o
  14  10  10   5626.42   5883.40    142.82 o
  14  14   1     60.25     94.74     96.41 <
  14  14   2   1072.85   1128.91    112.76 o
  14  14   3    246.71    303.23     67.38 o
  14  14   4   1353.34   1374.80     61.38 o
  14  14   5   6003.74   5880.54     65.07 o
  14  14   6   2521.65   2692.76     65.39 o
  14  14   7  13086.60  13012.70     82.79 o
  14  14   8    151.89    161.79     44.70 o
  14  14   9    102.14     65.05     54.37 <
  14  14  10    473.20    523.74     67.05 o
  14  14  11    318.17    236.18    112.75 o
  14  18   3    464.60    529.41    110.42 o
  14  18   4   2240.08   2240.31     99.09 o
  14  18   5   2730.78   2608.37    114.77 o
  14  18   6   1050.62    999.47     75.73 o
  14  18   7  19837.40  19746.50    120.23 o
  14  18   8   1022.51   1050.85     55.71 o
  14  18   9   9007.75   9039.30    107.47 o
  14  18  10   2473.12   2637.36    108.10 o
  14  18  11   2628.11   2591.02     90.75 o
  14  22   5    331.84    379.62    165.79 o
  14  22   6   1675.94   1643.06    135.12 o
  14  22   7   5880.56   5554.46    226.25 o
  14  22   8   1458.36   1240.37    202.50 o
  14  22   9  11879.80  11792.00    196.96 o
  14  22  10   4246.05   4100.13    127.79 o
  15 -25  -5  14666.10  14603.70    155.59 o
  15 -25  -4  15819.90  15476.90    158.27 o
  15 -25  -3    229.61    223.84     76.39 o
  15 -25  -2  16224.90  13850.50    238.42 o
  15 -21  -6    552.59    555.43    109.42 o
  15 -21  -5   6235.78   6063.48    129.81 o
  15 -21  -4   3595.55   3748.94    100.76 o
  15 -21  -3    988.33   1098.55     86.40 o
  15 -21  -2  14660.90  14895.90    145.57 o
  15 -21  -1   1558.59   1475.24     88.74 o
  15 -21   0  14963.90  14760.10    152.59 o
  15 -21   1   2343.98   2330.74    111.10 o
  15 -17  -6   4007.16   4088.38    140.47 o
  15 -17  -5    235.73    282.55     91.40 o
  15 -17  -4   8573.56   8383.56    128.83 o
  15 -17  -3   1736.43   1799.20    103.75 o
  15 -17  -2    523.15    544.42     82.40 o
  15 -17  -1     42.13     47.37     76.72 <
  15 -17   0   4795.43   5020.19    160.83 o
  15 -17   1    380.86    335.59     63.72 o
  15 -17   2   2394.03   2385.12    108.76 o
  15 -17   3   2649.39   2530.63    111.77 o
  15 -13  -6  15034.30  14214.70    225.71 o
  15 -13  -5   2398.66   2314.39    104.43 o
  15 -13  -4  15436.20  15815.40    178.30 o
  15 -13  -3   5366.38   5393.11    117.46 o
  15 -13  -2  24571.80  25361.50    168.05 o
  15 -13  -1  12219.50  13261.40     99.48 o
  15 -13   0    268.21    309.90     53.37 o
  15 -13   1   7006.56   7312.26    103.12 o
  15 -13   2   2170.02   2101.84    105.09 o
  15 -13   3   1973.36   2081.47     97.75 o
  15 -13   4     73.34    149.45     78.06 <
  15  -9  -5   1814.26   1689.45    200.84 o
  15  -9  -4  15994.10  15886.10    208.02 o
  15  -9  -3   4862.35   4791.99    123.46 o
  15  -9  -2  24032.40  23661.60    134.64 o
  15  -9  -1   9353.67   9585.30    122.83 o
  15  -9   0  17638.60  18978.90    130.58 o
  15  -9   1  29366.20  31311.30    161.10 o
  15  -9   2  11907.70  12528.50    123.85 o
  15  -9   3   8379.22   8512.41     96.12 o
  15  -9   4   3457.69   3424.60     84.41 o
  15  -9   5   4047.17   3943.23    136.47 o
  15  -9   6   4477.48   4315.74    158.16 o
  15  -5  -3    353.86    447.68    155.12 o
  15  -5  -2  10718.70  10764.80    119.50 o
  15  -5  -1    248.32    155.79     65.05 o
  15  -5   0   1997.56   2032.46     61.72 o
  15  -5   1  10297.80  11107.90     96.47 o
  15  -5   2  22183.90  23057.60    117.93 o
  15  -5   3  15550.30  16094.90     94.50 o
  15  -5   4   2993.16   2894.04     61.06 o
  15  -5   5   4933.22   4854.07    117.12 o
  15  -5   6   9021.91   8364.43    116.48 o
  15  -5   7   3616.70   3191.42    120.45 o
  15  -1  -3   6253.28   5864.58    139.82 o
  15  -1  -2   3029.31   2978.43     91.42 o
  15  -1  -1   2671.21   2703.13     71.40 o
  15  -1   0   1456.52   1411.85     63.39 o
  15  -1   1   1318.75   1372.15     67.39 o
  15  -1   2     54.21    103.41     49.04 o
  15  -1   3    556.53    594.13     51.04 o
  15  -1   4    696.11    699.22     59.38 o
  15  -1   5   1662.99   1591.35     45.71 o
  15  -1   6   1887.50   1915.31     68.06 o
  15  -1   7   1777.34   1800.53     72.73 o
  15  -1   8   1158.12   1093.23    231.52 o
  15   3  -3   3273.04   2442.32    147.14 o
  15   3  -2   7467.48   7039.09    147.84 o
  15   3  -1  13309.70  13336.90    144.22 o
  15   3   0  26988.70  26711.50    157.04 o
  15   3   1   7058.60   6847.21     95.45 o
  15   3   2   5966.40   6015.56     76.42 o
  15   3   3   9709.94   9981.11    142.54 o
  15   3   4  16053.20  15640.40    103.52 o
  15   3   5   4826.51   4713.35     76.75 o
  15   3   6     14.78    -10.67     44.70 <
  15   3   7      3.33      4.00     46.70 <
  15   3   8    910.18    875.70     66.72 o
  15   3   9     19.87     34.36    100.41 <
  15   7  -1   1248.16   1160.29    101.08 o
  15   7   0  15466.20  15174.00    130.88 o
  15   7   1   9061.51   8830.09     91.79 o
  15   7   2  20578.10  20352.60    104.88 o
  15   7   3   5621.27   5384.30     64.40 o
  15   7   4  14588.90  14319.00     94.83 o
  15   7   5  23905.30  23518.70    128.63 o
  15   7   6   9431.15   9360.24     92.46 o
  15   7   7   4281.31   4219.92     73.74 o
  15   7   8   1625.54   1658.40     68.39 o
  15   7   9   2261.30   2188.26    107.76 o
  15   7  10   2465.66   2517.26    111.77 o
  15  11   0    928.43    813.32    123.43 o
  15  11   1    445.62    559.77    103.75 o
  15  11   2   3907.29   3794.38     77.08 o
  15  11   3    423.64    426.66     49.71 o
  15  11   4  11148.80  11232.10    100.14 o
  15  11   5   7809.39   7794.59     77.09 o
  15  11   6    922.01    941.09     44.37 o
  15  11   7   8146.06   8024.30    101.46 o
  15  11   8   5280.25   5302.97    116.12 o
  15  11   9   7328.41   7596.00    101.45 o
  15  11  10    638.76    647.17     81.73 o
  15  15   2   1415.33   1562.30    120.77 o
  15  15   3  12914.30  13182.80    214.33 o
  15  15   4    383.84    422.66     61.05 o
  15  15   5    282.36    241.18     59.71 o
  15  15   6    547.44    601.47     45.04 o
  15  15   7    107.43    116.09     45.70 o
  15  15   8    449.40    479.70     47.70 o
  15  15   9   6897.75   6924.36     98.78 o
  15  15  10    230.97    258.86     66.38 o
  15  19   4   1858.46   1883.95    128.44 o
  15  19   5  12040.50  11893.20    178.93 o
  15  19   6   4743.10   4674.16    145.48 o
  15  19   7    576.05    557.77     68.39 o
  15  19   8   6535.85   6451.35    146.50 o
  15  19   9     57.15     52.37     60.04 <
  15  19  10   3524.39   3536.07     78.74 o
  15  23   9    146.37    140.77    156.12 <
  16 -24  -5     75.48    168.79    142.11 <
  16 -24  -4     40.99     46.37     74.06 <
  16 -24  -3     41.15     59.71     85.73 <
  16 -24  -2     40.57     86.40     75.72 <
  16 -20  -6   2977.90   2789.26    171.49 o
  16 -20  -5      4.62     77.39    137.77 <
  16 -20  -4    766.41    778.62     97.08 o
  16 -20  -3     20.47     65.38     89.73 <
  16 -20  -2    403.32    384.63     71.39 o
  16 -20  -1     37.98     34.36     76.39 <
  16 -20   0   1689.36   1603.69     99.08 o
  16 -20   1     57.84     72.05     87.07 <
  16 -16  -6     28.02     62.71    119.42 <
  16 -16  -5    685.64    539.42    107.75 o
  16 -16  -4   1637.06   1572.66     95.41 o
  16 -16  -3    930.41    775.29    108.75 o
  16 -16  -2      3.12     25.02     78.73 <
  16 -16  -1     10.74      4.00     67.72 <
  16 -16   0   1730.89   1781.85     90.08 o
  16 -16   1    285.98    285.22     78.73 o
  16 -16   2   7413.95   7550.34    159.19 o
  16 -16   3     18.70    101.07     82.73 <
  16 -12  -5    428.45    489.38    207.83 o
  16 -12  -4    291.39    262.87     80.39 o
  16 -12  -3   8845.79   8846.30    173.22 o
  16 -12  -2   1445.43   1416.18     78.40 o
  16 -12  -1    120.91    127.76     51.04 o
  16 -12   0      0.25     42.70     43.37 <
  16 -12   1     20.93     -1.00     51.37 <
  16 -12   2   3344.88   3371.20     82.08 o
  16 -12   3   4566.03   4488.58    112.45 o
  16 -12   4   4386.58   4569.95    108.11 o
  16 -12   5    288.33    276.88     97.74 o
  16  -8  -5     23.26     71.39    138.10 <
  16  -8  -4    629.56    730.91    126.10 o
  16  -8  -3   9861.74   9810.45    177.57 o
  16  -8  -2   5181.31   4968.27    133.81 o
  16  -8  -1   2583.61   2539.97     68.06 o
  16  -8   0   1405.55   1424.52     60.38 o
  16  -8   1    683.53    780.62     60.05 o
  16  -8   2    538.09    547.09     45.70 o
  16  -8   3   5243.52   5521.23     79.75 o
  16  -8   4   2585.79   2740.14     95.09 o
  16  -8   5   9832.27   9478.33    146.20 o
  16  -8   6    686.15    622.49    100.08 o
  16  -4  -4    794.04    737.25    142.78 o
  16  -4  -3   1790.28   1698.12    143.12 o
  16  -4  -2   4028.23   4059.01    113.44 o
  16  -4  -1   8507.53   8379.32    106.14 o
  16  -4   0   7363.69   7406.69    109.47 o
  16  -4   1    262.30    379.29     50.04 o
  16  -4   2   2959.93   3234.71     79.74 o
  16  -4   3   4899.59   5248.92     65.74 o
  16  -4   4    373.46    370.95     45.03 o
  16  -4   5  19848.70  18816.30    150.63 o
  16  -4   6    147.98    111.08     66.38 <
  16  -4   7   5448.87   4895.27    184.87 o
  16   0  -3    272.77    257.53    137.10 <
  16   0  -2    895.52    927.07     86.40 o
  16   0  -1   4385.84   4165.87    134.13 o
  16   0   0  12891.10  12733.70    142.89 o
  16   0   1   5326.17   5478.63     86.43 o
  16   0   2   2193.38   2325.74     67.06 o
  16   0   3     77.43      0.00     75.72 <
  16   0   4   1860.41   1864.95     65.06 o
  16   0   5  13708.20  13176.80    105.17 o
  16   0   6     83.48    134.77     54.37 o
  16   0   7  13764.60  13534.60    135.88 o
  16   0   8   3743.73   3519.09    106.10 o
  16   4  -2    154.37     85.06     92.40 <
  16   4  -1      0.97     -4.00     78.39 <
  16   4   0   8357.39   8613.74    108.47 o
  16   4   1  10400.60  10203.10     97.80 o
  16   4   2   2507.84   2470.57     67.73 o
  16   4   3   1587.56   1621.04     67.39 o
  16   4   4     14.57     37.03     40.03 <
  16   4   5     14.27     63.71     45.70 <
  16   4   6   1331.52   1397.16     70.39 o
  16   4   7  11576.40  11694.20    108.82 o
  16   4   8   1182.91   1216.66     71.73 o
  16   4   9   1388.88   1469.89    100.08 o
  16   8   0    356.52    354.27     84.73 o
  16   8   1   4705.69   4832.63     84.42 o
  16   8   2   3324.04   3412.56     66.73 o
  16   8   3   5917.33   5893.20     78.75 o
  16   8   4    494.55    510.73     47.37 o
  16   8   5   2800.28   2821.93     67.40 o
  16   8   6   4309.91   4312.70     98.10 o
  16   8   7     14.38     15.68     47.04 <
  16   8   8  15985.50  15753.80    129.22 o
  16   8   9    891.37    919.40     81.73 o
  16   8  10    357.47    376.29     88.07 o
  16  12   1    173.92    131.43    111.08 <
  16  12   2    468.47    566.44     74.06 o
  16  12   3   5651.04   5848.68     87.43 o
  16  12   4     23.77     -6.00     47.70 <
  16  12   5   2919.58   2883.99     52.38 o
  16  12   6   3833.79   3993.90     67.73 o
  16  12   7   3037.28   3100.21     55.72 o
  16  12   8  19570.50  19876.80    110.21 o
  16  12   9    268.80    251.19     64.72 o
  16  12  10  13313.00  13183.90    203.65 o
  16  16   3   1692.78   1594.69    128.11 o
  16  16   4    740.78    796.30     94.74 o
  16  16   5   1003.70   1003.48     73.73 o
  16  16   6    399.20    435.67     63.38 o
  16  16   7   1214.74   1338.43     68.72 o
  16  16   8   4933.07   5065.28    114.79 o
  16  16   9    586.47    612.15     55.04 o
  16  16  10  15249.30  15535.40    118.87 o
  16  20   6    497.43    589.12    137.11 o
  16  20   7    198.12    196.15    120.43 <
  16  20   8     58.16     45.70     78.39 <
  16  20   9      4.30    -22.02     80.73 <
  16  20  10   1051.03   1104.90    105.75 o
  17 -23  -4   1537.18   1705.43    102.42 o
  17 -23  -3   9170.95   9127.28    144.86 o
  17 -23  -2    447.08    531.74     83.40 o
  17 -19  -5   9910.50   9810.28    216.63 o
  17 -19  -4   1405.06   1546.62    106.75 o
  17 -19  -3  17256.10  18582.20    209.04 o
  17 -19  -2   8997.00   9577.33    137.84 o
  17 -19  -1  16729.00  17154.40    198.68 o
  17 -19   0   4412.33   4333.06    136.47 o
  17 -19   1    460.58    442.34     88.40 o
  17 -15  -5   2809.21   2593.38    151.47 o
  17 -15  -4    860.53    724.24    124.10 o
  17 -15  -3   9838.88   9691.61    183.58 o
  17 -15  -2   1665.18   1942.64     78.40 o
  17 -15  -1  19100.10  20389.60    190.03 o
  17 -15   0   5249.53   5594.93    110.12 o
  17 -15   1  10217.30  10626.80    161.22 o
  17 -15   2  15920.90  16407.90    195.33 o
  17 -15   3   2894.56   3028.13    115.44 o
  17 -11  -5   3424.09   2936.81    167.16 o
  17 -11  -4   4401.05   4179.56    159.49 o
  17 -11  -3    540.82    507.39     98.08 o
  17 -11  -2     66.30    146.44     87.07 <
  17 -11  -1   2466.43   2516.59     74.07 o
  17 -11   0   3006.03   3047.17     82.08 o
  17 -11   1   4063.09   4205.84     86.75 o
  17 -11   2   7132.27   7654.00    108.13 o
  17 -11   3   4142.51   4166.81    104.10 o
  17 -11   4   3800.79   3973.21    137.80 o
  17 -11   5    844.83    841.00    102.75 o
  17  -7  -4   6732.52   6267.92    198.23 o
  17  -7  -3   8248.74   8059.67    179.22 o
  17  -7  -2  12775.20  12085.60    187.62 o
  17  -7  -1   1242.08   1221.34     75.40 o
  17  -7   0  12029.00  12445.30    103.82 o
  17  -7   1   3096.50   3406.54     92.09 o
  17  -7   2   6770.12   7360.60     92.11 o
  17  -7   3     31.32     38.70     43.03 <
  17  -7   4     52.99    141.44     68.72 o
  17  -7   5    400.52    308.90     70.72 o
  17  -7   6    119.02    136.77     99.41 <
  17  -3  -3   4041.46   4042.01    165.83 o
  17  -3  -2   7645.39   7540.08    170.21 o
  17  -3  -1  11925.70  11571.60    141.87 o
  17  -3   0  26212.20  26609.80    168.40 o
  17  -3   1  12404.20  12986.50    106.83 o
  17  -3   2  12478.10  13607.70    114.84 o
  17  -3   3   9426.71   9831.20    115.82 o
  17  -3   4  16637.30  17044.30    108.53 o
  17  -3   5  10129.40  10350.70    103.81 o
  17  -3   6   1262.31   1174.63     86.40 o
  17  -3   7    595.11    493.72     85.40 o
  17   1  -2    216.20    217.16     83.40 o
  17   1  -1    449.43    499.72     72.72 o
  17   1   0   4656.90   4581.04    111.45 o
  17   1   1  16330.30  16429.10    136.57 o
  17   1   2   9416.23   9778.09    126.50 o
  17   1   3   6201.57   6463.71    108.46 o
  17   1   4   8292.82   8528.16    114.81 o
  17   1   5  21526.50  21135.80    145.63 o
  17   1   6  13898.50  13710.40    132.21 o
  17   1   7   3745.99   3596.82     71.74 o
  17   1   8   2016.28   1778.54     96.75 o
  17   5  -1    901.41    894.38     78.40 o
  17   5   0   1651.17   1711.45     71.73 o
  17   5   1     23.02     37.36     66.72 <
  17   5   2    749.42    778.28     55.04 o
  17   5   3   1846.84   1929.99     65.39 o
  17   5   4    116.65    138.44     49.70 o
  17   5   5   5064.82   4988.62    101.11 o
  17   5   6   1549.87   1485.25     63.39 o
  17   5   7   2114.64   2113.84     66.06 o
  17   5   8   5040.65   4814.38    101.44 o
  17   5   9   3379.23   3469.97    116.44 o
  17   9   0   4181.98   4085.10    274.27 o
  17   9   1   1868.31   1849.26     74.73 o
  17   9   2  13284.70  13366.30    110.17 o
  17   9   3   7735.00   7696.98    110.80 o
  17   9   4  11450.50  11478.20     89.13 o
  17   9   5    764.78    810.64     58.71 o
  17   9   6   2597.14   2662.07     64.73 o
  17   9   7   2773.06   2961.04     74.07 o
  17   9   8    191.60    199.48     55.04 o
  17   9   9    122.53    168.79     78.39 o
  17   9  10   1880.05   1925.66     96.75 o
  17  13   2   6921.09   6614.74    194.23 o
  17  13   3   5637.65   5673.83    114.12 o
  17  13   4  20496.00  20431.30    166.33 o
  17  13   5   4565.25   4509.93     86.09 o
  17  13   6  15217.20  15012.50    110.52 o
  17  13   7   2836.03   2836.60     63.39 o
  17  13   8   5748.99   5695.54     74.08 o
  17  13   9   7672.02   7640.57    104.13 o
  17  13  10     77.67    101.74     77.39 <
  17  17   4   4082.75   3851.84    130.46 o
  17  17   5    385.19    394.97     99.74 o
  17  17   6  10569.50  10028.20    145.87 o
  17  17   7   4452.26   4357.76    112.45 o
  17  17   8  11991.80  12080.10    138.20 o
  17  17   9   3612.23   3497.71     81.75 o
  17  17  10    134.95     86.40     66.72 <
  18 -22  -3    252.86    248.19     82.73 o
  18 -22  -2   1015.28    996.80     87.74 o
  18 -22  -1     33.81     65.72    174.80 <
  18 -18  -5   2214.47   1622.77    219.53 o
  18 -18  -4    191.33    210.16     97.41 o
  18 -18  -3   1167.11   1267.37    119.43 o
  18 -18  -2   3181.85   3248.05    111.44 o
  18 -18  -1   2336.32   2265.68    118.11 o
  18 -18   0      0.85     13.68     94.74 <
  18 -18   1    459.85    427.33     80.06 o
  18 -14  -4     35.71     -3.67    110.75 <
  18 -14  -3   3335.24   3408.56    146.47 o
  18 -14  -2   2118.22   2300.01     87.74 o
  18 -14  -1   1988.81   1899.98     79.74 o
  18 -14   0   2031.76   2224.60    101.42 o
  18 -14   1   1268.81   1305.74    103.08 o
  18 -14   2   1109.41   1162.94    100.08 o
  18 -14   3      7.94     10.67     87.40 <
  18 -10  -4   1155.41    912.74    142.12 o
  18 -10  -3   1314.41   1278.39    135.45 o
  18 -10  -2     73.13     72.05    106.08 <
  18 -10  -1    782.69    727.24     87.40 o
  18 -10   0   4264.51   4364.05     89.42 o
  18 -10   1   5727.94   5939.49     98.44 o
  18 -10   2    308.54    328.25     58.04 o
  18 -10   3    868.36    971.78     64.05 o
  18 -10   4   3341.21   3424.91    108.77 o
  18 -10   5    425.47    426.66     88.40 o
  18  -6  -3      8.49     11.68    131.43 <
  18  -6  -2    809.24    699.56     94.74 o
  18  -6  -1    175.41    157.12     72.05 o
  18  -6   0    649.59    631.50     58.38 o
  18  -6   1   9044.87   9060.45     96.12 o
  18  -6   2   9816.26  10566.90    112.15 o
  18  -6   3   2130.18   2120.19     61.72 o
  18  -6   4    400.26    419.32     50.04 o
  18  -6   5    494.00    471.70     68.72 o
  18  -6   6   2500.88   2395.15    129.45 o
  18  -2  -2   1089.87   1156.27    134.78 o
  18  -2  -1    161.27    195.48     81.39 o
  18  -2   0   1017.64   1073.20     90.74 o
  18  -2   1   3464.65   3538.39     70.40 o
  18  -2   2  14097.90  14303.50    103.17 o
  18  -2   3   7295.47   7585.08    109.46 o
  18  -2   4   4439.62   4631.71     85.09 o
  18  -2   5    248.22    218.83     58.71 o
  18  -2   6     12.26      3.00     63.71 <
  18  -2   7    153.23    124.76     70.05 <
  18   2  -1     11.92     -2.00     79.73 <
  18   2   0   1444.79   1424.85     71.73 o
  18   2   1    101.15    156.12     62.71 o
  18   2   2   3762.36   3947.85    102.10 o
  18   2   3   6259.78   6431.27    114.46 o
  18   2   4  15256.20  15122.10    116.20 o
  18   2   5     49.74     79.06     57.04 <
  18   2   6   3162.57   2918.06     85.41 o
  18   2   7   3872.77   3773.02     74.41 o
  18   2   8   1245.01   1180.97     84.07 o
  18   6   0   1617.68   1510.61     80.07 o
  18   6   1    515.70    502.06     63.38 o
  18   6   2    126.54    116.09     58.04 <
  18   6   3    759.27    781.95     55.71 o
  18   6   4   9505.70   9456.17     93.46 o
  18   6   5   2830.45   2864.63     97.42 o
  18   6   6   5959.98   5595.18     90.77 o
  18   6   7   3046.66   2979.10     88.08 o
  18   6   8   3300.97   3155.98     97.76 o
  18   6   9   8904.24   8677.86    132.17 o
  18  10   1    564.72    505.06    186.48 o
  18  10   2    449.02    484.04     64.38 o
  18  10   3    719.01    751.59     73.06 o
  18  10   4    953.25    939.09     62.72 o
  18  10   5   4880.09   4823.01     87.42 o
  18  10   6   4192.98   3986.64    106.77 o
  18  10   7     27.72     40.70     55.71 <
  18  10   8    301.33    328.92     58.38 o
  18  10   9   2734.43   2603.37     86.41 o
  18  14   3    757.68    703.56     95.08 o
  18  14   4   1124.20   1106.23     84.74 o
  18  14   5   1184.08   1189.31     77.40 o
  18  14   6    946.39    980.79     57.38 o
  18  14   7   4682.11   4758.89     76.08 o
  18  14   8    285.28    307.57     59.04 o
  18  14   9     56.30     60.71     59.71 <
  18  14  10    812.29    760.60     78.73 o
  18  18   6    360.31    345.93    123.10 o
  18  18   7   4420.59   4097.17    120.46 o
  18  18   8    157.66    103.41     69.72 <
  18  18   9   3236.24   3181.67     97.43 o
  19 -21  -3      9.25    178.47    138.10 <
  19 -21  -2   4403.39   4692.77    183.85 o
  19 -21  -1   1232.17   1174.63    222.18 o
  19 -17  -4   9929.63  10073.00    219.96 o
  19 -17  -3   1081.85   1253.68    134.78 o
  19 -17  -2     79.52     34.03    107.41 <
  19 -17  -1   3561.36   3797.65    130.79 o
  19 -17   0      8.02     15.01     92.74 <
  19 -17   1   1561.88   1564.98     91.74 o
  19 -17   2   2884.79   2838.96    133.46 o
  19 -13  -4  10582.90   9481.58    207.96 o
  19 -13  -3   7504.62   7219.00    182.22 o
  19 -13  -2   9490.72   9870.33    158.88 o
  19 -13  -1   9405.07   9857.91    145.52 o
  19 -13   0   1607.80   1637.05     83.40 o
  19 -13   1  20367.70  21235.40    194.05 o
  19 -13   2   3280.95   3365.17    115.11 o
  19 -13   3   4258.02   4453.47    123.12 o
  19 -13   4     60.68     27.35    119.42 <
  19  -9  -3    913.04    795.64    140.11 o
  19  -9  -2   6227.49   6017.07    177.53 o
  19  -9  -1  10265.80  10583.10    154.88 o
  19  -9   0   7215.40   7640.67    153.18 o
  19  -9   1  20521.30  21443.80    186.70 o
  19  -9   2   4393.75   4736.78     96.43 o
  19  -9   3  16504.20  17671.00    140.58 o
  19  -9   4   6516.82   6751.35    116.80 o
  19  -9   5  11190.60  11486.40    162.57 o
  19  -5  -3     11.86    -74.06    128.43 <
  19  -5  -2      3.12     14.34    128.76 <
  19  -5  -1    589.36    598.47     74.06 o
  19  -5   0    376.06    428.33     80.06 o
  19  -5   1   9444.51   9836.28    118.49 o
  19  -5   2   2774.52   2892.98     94.42 o
  19  -5   3   3501.93   3751.59     96.76 o
  19  -5   4   1335.74   1517.92     55.71 o
  19  -5   5  13980.30  14249.60    145.90 o
  19  -5   6   9523.63   9534.62    137.51 o
  19  -1  -2   2562.79   2369.81    126.11 o
  19  -1  -1   3958.21   3725.00    106.77 o
  19  -1   0   4884.66   5018.21    159.83 o
  19  -1   1   3823.49   4024.93     95.09 o
  19  -1   2   1298.73   1282.06     73.73 o
  19  -1   3    324.89    330.92     64.38 o
  19  -1   4    423.36    394.64     77.73 o
  19  -1   5      0.39      9.34     54.71 <
  19  -1   6    491.20    542.42     70.05 o
  19  -1   7    893.44    846.68     80.06 o
  19  -1   8   1093.67    930.42    126.44 o
  19   3  -1   8678.97   7728.24    192.58 o
  19   3   0   6853.02   6899.01    130.49 o
  19   3   1   5544.66   5362.78    100.78 o
  19   3   2   9665.53   9846.05    127.50 o
  19   3   3  22165.20  22642.80    167.35 o
  19   3   4   8926.44   9001.23     91.45 o
  19   3   5   5052.01   5040.29     86.42 o
  19   3   6   1005.68   1082.87     76.06 o
  19   3   7   7610.68   7385.88    104.46 o
  19   3   8   2568.29   2282.73    120.44 o
  19   7   1   2729.82   2631.40     95.75 o
  19   7   2   3698.81   3730.95     94.09 o
  19   7   3   8766.57   8834.23    123.82 o
  19   7   4  10874.60  10608.50    123.84 o
  19   7   5  21496.40  21550.50    163.67 o
  19   7   6   3174.19   3318.44    109.10 o
  19   7   7  10999.10  10808.20    132.19 o
  19   7   8   5618.13   5333.12    103.11 o
  19   7   9  10204.70  10018.70    163.89 o
  19  11   3     70.93     94.40     75.06 <
  19  11   4    550.30    585.46     62.38 o
  19  11   5   2627.82   2661.74     63.39 o
  19  11   6    313.67    304.23     54.04 o
  19  11   7  11180.60  11135.40    127.85 o
  19  11   8   2545.76   2635.70    100.42 o
  19  11   9   6756.08   6747.82    136.82 o
  19  15   5   1693.11   1597.36     90.74 o
  19  15   6   6576.38   6588.55    133.49 o
  19  15   7     50.03     71.72     61.71 <
  19  15   8     22.71     32.36     57.38 <
  19  15   9   2955.96   3014.13     87.75 o
  20 -20  -1    199.49    319.24    225.84 <
  20 -16  -3   1806.18   1463.92    117.77 o
  20 -16  -2    759.24    845.34    221.84 o
  20 -16  -1     40.06     47.37     99.41 <
  20 -16   0      0.01     11.68     96.74 <
  20 -16   1    317.77    354.61     90.74 o
  20 -16   2   1596.09   1489.59    165.81 o
  20 -12  -3  10261.20   9586.18    205.62 o
  20 -12  -2    253.82    233.18     99.41 o
  20 -12  -1   1200.46   1215.33     99.41 o
  20 -12   0    284.90    317.24     70.72 o
  20 -12   1    163.81    111.75     87.07 <
  20 -12   2    546.34    572.78     73.72 o
  20 -12   3   4263.58   4269.29    119.12 o
  20 -12   4   2291.50   2325.06    110.76 o
  20  -8  -2   1276.09   1103.91    114.09 o
  20  -8  -1   4287.76   4495.18    164.16 o
  20  -8   0    826.10   1022.48     77.73 o
  20  -8   1    812.63    931.07     73.73 o
  20  -8   2    104.54    105.41     75.06 <
  20  -8   3   3465.81   3574.07     83.08 o
  20  -8   4   3225.72   3316.45     93.75 o
  20  -8   5   5498.61   5630.42    121.80 o
  20  -4  -2   1109.86    919.75    186.15 o
  20  -4  -1   3674.69   3567.12    106.10 o
  20  -4   0    184.43    105.41     75.72 <
  20  -4   1   1102.25   1163.61     69.72 o
  20  -4   2     36.70    142.11     74.06 <
  20  -4   3   1092.78   1126.91     67.39 o
  20  -4   4   2026.97   2112.16     73.40 o
  20  -4   5  10703.20  10939.90    131.85 o
  20  -4   6    620.17    690.88     93.07 o
  20  -4   7   3612.32   2998.24    153.15 o
  20   0  -1    530.61    429.33     84.40 o
  20   0   0   2797.88   2655.10    104.76 o
  20   0   1   1197.90   1075.88     88.74 o
  20   0   2    382.01    406.98     72.06 o
  20   0   3    233.35    184.14     71.72 o
  20   0   4    314.02    325.92     60.38 o
  20   0   5   4558.47   4501.25     99.10 o
  20   0   6   4430.02   4473.19    102.10 o
  20   0   7   8766.87   8468.49    127.50 o
  20   4   0   5770.19   5332.21    167.85 o
  20   4   1   2606.96   2548.97     77.74 o
  20   4   2   2081.57   2024.10     73.40 o
  20   4   3    126.46    140.77     60.05 o
  20   4   4    104.96    101.74     59.04 <
  20   4   5     14.04     41.36     63.38 <
  20   4   6   4041.97   3918.20     98.43 o
  20   4   7   5983.50   5939.24    110.46 o
  20   4   8   2781.01   2756.19     84.08 o
  20   8   2   5774.42   5667.90    100.78 o
  20   8   3    523.46    508.73     66.38 o
  20   8   4    290.54    305.57     53.04 o
  20   8   5    584.33    585.79     59.71 o
  20   8   6    654.30    646.84     72.39 o
  20   8   7    284.11    297.56     58.71 o
  20   8   8   9023.69   8585.11    153.53 o
  20   8   9    116.87     91.40     89.73 <
  20  12   4   1674.75   1726.46     90.41 o
  20  12   5   1820.38   1726.48     88.74 o
  20  12   6     55.27     27.35     56.38 <
  20  12   7    450.88    424.66     65.38 o
  20  12   8   3786.13   3622.54     94.09 o
  20  12   9     21.11     30.02     65.72 <
  20  16   7    956.75    785.30    123.77 o
  20  16   8     96.03     46.03    100.74 <
  21 -15  -2    334.76    301.23    126.76 o
  21 -15  -1   8097.89   8424.45    282.35 o
  21 -15   0   2515.42   2594.33    125.45 o
  21 -15   1   3314.37   3608.42    140.47 o
  21 -15   2  12012.70  12233.80    229.01 o
  21 -11  -2   1797.22   1854.25    146.79 o
  21 -11  -1    960.25    841.68    119.10 o
  21 -11   0   1167.85   1255.02     87.40 o
  21 -11   1   1198.64   1219.33    100.42 o
  21 -11   2   2315.49   2247.32     92.42 o
  21 -11   3    449.60    472.36     74.39 o
  21 -11   4   2240.23   2371.10    108.43 o
  21  -7  -2   3382.71   3149.00    157.48 o
  21  -7  -1   4150.75   4343.67    156.49 o
  21  -7   0  10263.80  10276.30    133.51 o
  21  -7   1   6605.23   6871.52    130.48 o
  21  -7   2   3342.13   3506.32    104.77 o
  21  -7   3   2909.77   3164.91     72.73 o
  21  -7   4    938.52    986.79     89.74 o
  21  -7   5   4741.80   4938.78    137.14 o
  21  -3  -1   5833.03   5360.25    145.49 o
  21  -3   0   6015.50   5721.02    132.48 o
  21  -3   1   5325.03   5448.81    107.78 o
  21  -3   2  10731.20  10935.20    152.88 o
  21  -3   3  14822.20  15222.50    144.24 o
  21  -3   4  11842.40  12061.60    153.22 o
  21  -3   5   7921.91   8147.30    107.80 o
  21  -3   6   3232.03   3344.49    105.43 o
  21   1   0   1960.14   1839.93    115.43 o
  21   1   1   1431.31   1384.82     84.40 o
  21   1   2    832.80    874.70     99.41 o
  21   1   3   2516.84   2453.20     77.74 o
  21   1   4  10834.30  10978.00    149.88 o
  21   1   5  10840.40  11040.10    130.85 o
  21   1   6   6262.53   6317.43    113.46 o
  21   1   7   2793.40   2765.87     82.74 o
  21   5   1   1609.39   1540.97     97.75 o
  21   5   2    565.20    588.79     60.71 o
  21   5   3    314.82    324.58     63.72 o
  21   5   4    244.73    278.55     59.71 o
  21   5   5      7.89     31.36     65.72 <
  21   5   6   1043.09   1053.52     74.06 o
  21   5   7    205.28    219.50     69.39 o
  21   5   8   4092.69   4106.43     98.10 o
  21   9   3   6009.25   5903.58    123.14 o
  21   9   4   4037.07   3969.60    100.77 o
  21   9   5   2130.89   2019.43     69.39 o
  21   9   6   8599.99   8414.66    113.48 o
  21   9   7   7749.73   7806.16    115.14 o
  21   9   8     65.74     59.04     63.38 <
  21  13   6  11698.30  11733.20    209.31 o
  21  13   7   7630.07   7487.09    125.49 o
  21  13   8   7338.37   7222.99    144.84 o
  22 -14  -1    978.96    742.27    105.75 o
  22 -14   0   7990.47   8259.88    194.91 o
  22 -14   1    100.84    175.13    126.10 <
  22 -14   2    279.39    282.88    123.43 o
  22 -10  -1   1341.98   1120.59     90.74 o
  22 -10   0   4014.30   4023.32    103.77 o
  22 -10   1   1089.33    955.78     84.40 o
  22 -10   2   1449.92   1511.26     88.07 o
  22 -10   3      1.42     28.69     72.72 <
  22 -10   4    203.41    222.84    130.43 <
  22  -6  -1    702.74    595.47    104.75 o
  22  -6   0     10.11    -21.35     93.40 <
  22  -6   1   4586.17   4392.16    119.46 o
  22  -6   2   2279.09   2304.37    103.76 o
  22  -6   3   1124.73   1097.89     80.07 o
  22  -6   4    277.77    273.54     84.73 o
  22  -6   5    293.62    324.92    104.08 o
  22  -2   0   5087.75   4831.11    117.79 o
  22  -2   1   1465.34   1432.20    128.44 o
  22  -2   2   1833.10   1579.69    126.11 o
  22  -2   3   7358.93   7325.37    134.83 o
  22  -2   4      7.78     55.37     66.05 <
  22  -2   5    320.75    349.27     67.05 o
  22  -2   6     12.59     14.68     76.06 <
  22   2   1    111.32    162.12     75.06 o
  22   2   2     37.30     89.73     74.72 <
  22   2   3   6032.50   6067.07    101.45 o
  22   2   4   1425.36   1420.85     70.39 o
  22   2   5    364.52    355.27     78.06 o
  22   2   6     36.79     79.39     72.05 <
  22   2   7   1103.39   1130.92     84.74 o
  22   6   3   2041.35   2033.77     76.73 o
  22   6   4   2172.33   2077.82     85.74 o
  22   6   5   1986.48   2004.74     82.40 o
  22   6   6   1529.62   1479.91     74.06 o
  22   6   7    132.72     97.41     62.38 <
  22  10   5   3775.97   3838.42    115.45 o
  22  10   6   4266.76   4122.15     81.42 o
  22  10   7    166.01    164.46     70.39 o
  23  -9   0   2244.43   2049.14    113.10 o
  23  -9   1   4573.02   4280.06    118.46 o
  23  -9   2   5402.56   5467.55    113.79 o
  23  -9   3  10014.60  10175.50    204.61 o
  23  -5   1    167.85    157.45     95.07 <
  23  -5   2     46.26     14.01    105.75 <
  23  -5   3    244.54    239.51     75.72 o
  23  -5   4   2901.49   2846.63     98.42 o
  23  -5   5   6293.57   6597.48    179.20 o
  23  -1   1   2819.39   2772.22    123.11 o
  23  -1   2   2222.11   2213.28    116.44 o
  23  -1   3   2493.79   2567.97    101.76 o
  23  -1   4   2931.86   2769.23    108.10 o
  23  -1   5    567.84    548.43     68.72 o
  23  -1   6     42.56     33.36     84.40 <
  23   3   3   7410.80   7129.89    122.81 o
  23   3   4   5425.19   5287.36    101.78 o
  23   3   5   5077.34   5190.81    112.45 o
  23   3   6   9217.25   8995.79    132.51 o
  23   7   4   5689.89   4928.07    159.18 o
  23   7   5   4036.15   3816.13     98.76 o
  23   7   6   4060.23   3910.23    100.43 o
  23   7   7  10108.60   9096.12    268.70 o
  24  -8   1   1832.78   1729.15    175.15 o
  24  -8   2    462.26    412.32    117.76 o
  24  -4   2     89.36     79.06     99.74 <
  24  -4   3    188.04    244.18     80.06 o
  24  -4   4   3053.12   2698.19    114.44 o
  24   0   3    303.65    289.22     70.05 o
  24   0   4     30.39     53.37     83.73 <
  24   0   5   1189.33    990.81    105.75 o
  24   4   5      7.28    -27.02    149.11 <


#=======================================================================

data_alpha2
#=======================================================================

# 5. CHEMICAL DATA

_chemical_name_systematic
?
_chemical_name_common                    ?
_chemical_formula_moiety                 ?
_chemical_formula_structural             ?
_chemical_formula_analytical             ?
_chemical_formula_iupac                  ?
_chemical_formula_sum                    'Fe2 O7 P2'
_chemical_formula_weight                 285.6
_chemical_melting_point                  ?
_chemical_compound_source                ?
_chemical_absolute_configuration         .

#=======================================================================

# 6. CRYSTAL DATA

_symmetry_cell_setting                   triclinic
_space_group_ssg_name                    'C-1(\a\b\g)0'

loop_
 _space_group_symop_ssg_id
 _space_group_symop_ssg_operation_algebraic
 1   x1,x2,x3,x4
 2   -x1,-x2,-x3,-x4
 3   x1+1/2,x2+1/2,x3,x4
 4   -x1+1/2,-x2+1/2,-x3,-x4

_cell_length_a                           6.6393(6)
_cell_length_b                           8.4748(6)
_cell_length_c                           4.4839(3)
_cell_angle_alpha                        90.036(5)
_cell_angle_beta                         103.962(7)
_cell_angle_gamma                        92.929(6)
_cell_volume                             244.50(3)

_cell_modulation_dimension               1
loop_
 _cell_wave_vector_seq_id
 _cell_wave_vector_x
 _cell_wave_vector_y
 _cell_wave_vector_z
 1  0.4489(3)  0.2517(3)  0.3646(3)
_cell_formula_units_Z                    2

_cell_measurement_temperature    300
_cell_measurement_reflns_used    10653
_cell_measurement_theta_min      3.88
_cell_measurement_theta_max      37.02
_cell_special_details
?

_exptl_crystal_density_diffrn            3.8798
_exptl_crystal_density_meas              ?
_exptl_crystal_density_method            ?
_exptl_crystal_F_000                     276

_exptl_absorpt_coefficient_mu            6.566
_exptl_crystal_description       'plate'
_exptl_crystal_colour            'light brown'
_exptl_crystal_size_max          0.06
_exptl_crystal_size_mid          0.04
_exptl_crystal_size_min          0.01
_exptl_absorpt_correction_type   multi-scan
_exptl_absorpt_process_details
;
STOE LANA, absorption correction by scaling of reflection intensities.
J. Koziskova, F. Hahn, J. Richter, J. Kozisek, "Comparison of different
absorption corrections on the model structure of tetrakis(\m~2~-acetato)-
diaqua-di-copper(II)", Acta Chimica Slovaca, vol. 9, no. 2, 2016, pp. 136 - 140.
Afterwards a spherical absorption correction was performed within STOE LANA.
;
_exptl_absorpt_correction_T_min  0.3596
_exptl_absorpt_correction_T_max  0.5540

#=======================================================================

# 7. EXPERIMENTAL DATA

_diffrn_measurement_device         'Eulerian 4-circle diffractometer'
_diffrn_measurement_device_type    'STOE STADIVARI'

_diffrn_detector                   'EIGER2 1M CDTE'
_diffrn_detector_type              ?
_diffrn_detector_area_resol_mean 13.33

_diffrn_source                   'Axo_Mo'
_diffrn_source_type              ?
_diffrn_radiation_probe          x-ray
_diffrn_source_target            ?
_diffrn_source_voltage           60
_diffrn_source_current           0.830
_diffrn_source_power             0.050
_diffrn_radiation_type           'Mo K\a'
_diffrn_radiation_wavelength     0.71073
_diffrn_radiation_monochromator  'Graded multilayer mirror'
_diffrn_radiation_polarisn_norm  270
_diffrn_radiation_collimation    '1.2 0.6 mm diameter'

_diffrn_ambient_temperature      300

_diffrn_measurement_method       'rotation method, \w scans'
_diffrn_measurement_details
; 2098 frames, detector distance = 40 mm
;

_diffrn_reflns_number                    21588
_diffrn_reflns_theta_min                 2.84
_diffrn_reflns_theta_max                 37.04
_diffrn_reflns_theta_full                36.13
_diffrn_measured_fraction_theta_max      0.94
_diffrn_measured_fraction_theta_full     0.98
_diffrn_reflns_av_R_equivalents          0.0363
_diffrn_reflns_av_unetI/netI             ?
_diffrn_reflns_limit_h_min               -12
_diffrn_reflns_limit_h_max               11
_diffrn_reflns_limit_k_min               -14
_diffrn_reflns_limit_k_max               13
_diffrn_reflns_limit_l_min               -6
_diffrn_reflns_limit_l_max               8
_diffrn_reflns_limit_index_m_1_min       -2
_diffrn_reflns_limit_index_m_1_max       2
_diffrn_reflns_reduction_process         ?

_diffrn_standards_number                 ?
_diffrn_standards_interval_count         ?
_diffrn_standards_interval_time          ?
_diffrn_standards_decay_%                ?
loop_
_diffrn_standard_refln_index_h
_diffrn_standard_refln_index_k
_diffrn_standard_refln_index_l
  ? ? ?

#=======================================================================

# 8. REFINEMENT DATA

_refine_special_details
?

_reflns_number_total                     5785
_reflns_number_gt                        3402
_reflns_threshold_expression             'I>3\s(I)'

_refine_ls_structure_factor_coef         Fsqd
_refine_ls_R_factor_gt                   0.0265
_refine_ls_wR_factor_gt                  0.0765
_refine_ls_R_factor_all                  0.0448
_refine_ls_wR_factor_ref                 0.0805
_refine_ls_goodness_of_fit_ref           1.1018
_refine_ls_goodness_of_fit_gt            1.3855
_refine_ls_restrained_S_gt               ?
_refine_ls_restrained_S_all              ?
_refine_ls_number_reflns                 5785
_refine_ls_number_parameters             251
_refine_ls_number_restraints             0
_refine_ls_number_constraints            4
_refine_ls_weighting_scheme              sigma
_refine_ls_weighting_details             'calc w=1/[\s^2^(Fo^2^)+(0.04P)^2^+0.0000P] where P=(Fo^2^+2Fc^2^)/3'
_refine_ls_hydrogen_treatment            ?
_refine_ls_shift/su_max                  0.0378
_refine_ls_shift/su_mean                 0.0070
_refine_diff_density_max                 1.13
_refine_diff_density_min                 -1.15
_refine_ls_extinction_method
 'B-C type 1 Gaussian isotropic (Becker & Coppens, 1974)'
_refine_ls_extinction_coef               690(50)
_refine_ls_extinction_expression         ?
_refine_ls_abs_structure_details         ?
_refine_ls_abs_structure_Flack           ?
_refine_ls_abs_structure_Rogers          ?

loop_
 _atom_type_symbol
 _atom_type_scat_dispersion_real
 _atom_type_scat_dispersion_imag
 _atom_type_scat_source
 Fe   0.3492  0.8593
 'International Tables Vol C tables 4.2.6.8 and 6.1.1.1'
 O    0.0115  0.0063
 'International Tables Vol C tables 4.2.6.8 and 6.1.1.1'
 P    0.1048  0.0969
 'International Tables Vol C tables 4.2.6.8 and 6.1.1.1'

_computing_data_collection        
;
X-Area Pilatus3_SV 1.31.175.0 (STOE, 2021)
;
_computing_cell_refinement
;
X-Area Recipe 1.37.0.0 (STOE, 2021)
;
_computing_data_reduction
;
X-Area Integrate 2.5.1.0 (STOE, 2021)
X-Area X-Red 2.3.0.0 (STOE, 2021) 
;
_computing_publication_material
;
STOE & Cie GmbH, X-Area, software package for collecting single-crystal or
multi-domain crystal data on STOE area-detector diffractometers, for image 
processing, for the correction and scaling of reflection intensities and 
for outlier rejection, version 2.0, Darmstadt 2021
;
_computing_structure_solution            SUPERFLIP
_computing_structure_refinement          Jana2020

#=======================================================================

# 9. ATOMIC COORDINATES AND DISPLACEMENT PARAMETERS

loop_
 _atom_site_label
 _atom_site_type_symbol
 _atom_site_fract_x
 _atom_site_fract_y
 _atom_site_fract_z
 _atom_site_adp_type
 _atom_site_U_iso_or_equiv
 _atom_site_site_symmetry_multiplicity
 _atom_site_occupancy
 _atom_site_calc_flag
 _atom_site_refinement_flags
 _atom_site_disorder_assembly
 _atom_site_disorder_group
  Fe1 Fe 0.489014(18) 0.189884(13) 0.51774(3) Uani 0.01065(4) 4 1 d . . .
  P1 P 0.21133(3) 0.00069(3) -0.08996(5) Uani 0.00791(5) 4 1 d . . .
  O1 O 0.37351(9) 0.00434(8) 0.21420(14) Uani 0.00976(14) 4 1 d . . .
  O2 O 0.22535(10) 0.14714(7) -0.27860(15) Uani 0.01152(15) 4 1 d . . .
  O3 O 0.20953(11) -0.14842(8) -0.27222(16) Uani 0.01532(17) 4 1 d . . .
  O4 O 0 0 0 Uani 0.0260(3) 2 1 d . . .

loop_
 _atom_site_aniso_label
 _atom_site_aniso_type_symbol
 _atom_site_aniso_U_11
 _atom_site_aniso_U_22
 _atom_site_aniso_U_33
 _atom_site_aniso_U_12
 _atom_site_aniso_U_13
 _atom_site_aniso_U_23
 Fe1 Fe 0.01073(6) 0.00775(6) 0.01171(7) -0.00107(4) -0.00038(4) -0.00073(4)
 P1 P 0.00647(9) 0.00886(9) 0.00787(9) -0.00084(6) 0.00095(7) 0.00025(6)
 O1 O 0.0097(2) 0.0107(2) 0.0078(2) 0.00078(18) 0.00006(18) -0.00088(18)
 O2 O 0.0129(2) 0.0095(2) 0.0125(3) 0.00168(19) 0.0035(2) 0.0020(2)
 O3 O 0.0201(3) 0.0104(3) 0.0127(3) -0.0036(2) -0.0006(2) -0.0029(2)
 O4 O 0.0076(4) 0.0447(7) 0.0279(5) 0.0007(4) 0.0086(4) 0.0069(5)

loop_
 _atom_site_Fourier_wave_vector_seq_id
 _atom_site_Fourier_wave_vector_q1_coeff
    1    1
    2    2

loop_
 _jana_atom_site_crenel_ortho_func_id
 _jana_atom_site_crenel_ortho_func_c
 _jana_atom_site_crenel_ortho_func_w
 _jana_atom_site_crenel_ortho_func_eps
 ? ? ? ?

loop_
_jana_atom_site_occ_Fourier_absolute_site_label
_jana_atom_site_occ_Fourier_absolute
 ? ?

loop_
_atom_site_occ_Fourier_atom_site_label
_atom_site_occ_Fourier_wave_vector_seq_id
_atom_site_occ_Fourier_param_cos
_atom_site_occ_Fourier_param_sin
 ? ? ? ?

loop_
_jana_atom_site_occ_Legendre_atom_site_label
_jana_atom_site_occ_Legendre_param_order
_jana_atom_site_occ_Legendre_param_coeff
 ? ? ?

loop_
_jana_atom_site_occ_XHarm_atom_site_label
_jana_atom_site_occ_XHarm_param_order
_jana_atom_site_occ_XHarm_param_coeff
 ? ? ?

loop_
_jana_atom_site_occ_crenel_ortho_atom_site_label
_jana_atom_site_occ_crenel_ortho_param_order
_jana_atom_site_occ_crenel_ortho_id
_jana_atom_site_occ_crenel_ortho_param_coeff
 ? ? ? ?

loop_
 _atom_site_occ_special_func_atom_site_label
 _atom_site_occ_special_func_crenel_c
 _atom_site_occ_special_func_crenel_w
 P1  0.06224(2)  1
 O1  0.24683(7)  1
 O2  0.03661(7)  1
 O3 -0.04254(8)  1
 O4  0  1

loop_
 _atom_site_displace_Fourier_atom_site_label
 _atom_site_displace_Fourier_axis
 _atom_site_displace_Fourier_wave_vector_seq_id
 _atom_site_displace_Fourier_param_cos
 _atom_site_displace_Fourier_param_sin
 Fe1  x  1     0.01116(2)      -0.01437(2)
 Fe1  y  1    -0.001895(15)     0.002900(16)
 Fe1  z  1    -0.00777(3)       0.01180(3)
 Fe1  x  2     0.00034(3)       0.00330(3)
 Fe1  y  2     0.00020(3)       0.00060(2)
 Fe1  z  2    -0.00193(5)      -0.00102(5)

loop_
_jana_atom_site_displace_Legendre_atom_site_label
_jana_atom_site_displace_Legendre_axis
_jana_atom_site_displace_Legendre_param_order
_jana_atom_site_displace_Legendre_param_coeff
 ? ? ? ?

loop_
 _jana_atom_site_displace_XHarm_site_label
 _jana_atom_site_displace_XHarm_axis
 _jana_atom_site_displace_XHarm_param_order
 _jana_atom_site_displace_XHarm_param_coeff
 P1   x  1     0.00132(6)
 P1   y  1    -0.01279(5)
 P1   z  1    -0.00369(9)
 P1   x  2     0.00211(4)
 P1   y  2     0.00191(3)
 P1   z  2     0.00225(5)
 P1   x  3    -0.00231(7)
 P1   y  3    -0.00628(6)
 P1   z  3     0.00231(11)
 P1   x  4     0.00079(5)
 P1   y  4     0.00016(5)
 P1   z  4    -0.00138(9)
 O1   x  1    -0.00092(15)
 O1   y  1    -0.00528(12)
 O1   z  1    -0.0017(2)
 O1   x  2     0.00172(10)
 O1   y  2     0.00550(7)
 O1   z  2     0.00390(13)
 O1   x  3    -0.00103(18)
 O1   y  3    -0.00545(15)
 O1   z  3     0.0005(3)
 O1   x  4     0.00110(13)
 O1   y  4     0.00101(10)
 O1   z  4    -0.0009(2)
 O2   x  1    -0.02127(16)
 O2   y  1    -0.00618(12)
 O2   z  1     0.0067(2)
 O2   x  2     0.00015(11)
 O2   y  2     0.00135(8)
 O2   z  2    -0.00116(15)
 O2   x  3    -0.01243(18)
 O2   y  3    -0.00304(14)
 O2   z  3     0.0073(3)
 O2   x  4    -0.00025(15)
 O2   y  4     0.00022(11)
 O2   z  4    -0.0033(2)
 O3   x  1     0.03038(16)
 O3   y  1    -0.00676(12)
 O3   z  1    -0.0159(2)
 O3   x  2     0.00873(13)
 O3   y  2     0.00121(8)
 O3   z  2     0.00565(16)
 O3   x  3     0.00734(16)
 O3   y  3    -0.00246(14)
 O3   z  3    -0.0051(3)
 O3   x  4     0.00222(17)
 O3   y  4    -0.00072(11)
 O3   z  4    -0.0002(2)
 O4   x  1    -0.0046(2)
 O4   y  1    -0.0578(2)
 O4   z  1    -0.0162(4)
 O4   x  2     0
 O4   y  2     0
 O4   z  2     0
 O4   x  3    -0.0013(2)
 O4   y  3    -0.0219(2)
 O4   z  3     0.0057(4)
 O4   x  4     0
 O4   y  4     0
 O4   z  4     0

loop_
_jana_atom_site_displace_crenel_ortho_atom_site_label
_jana_atom_site_displace_crenel_ortho_axis
_jana_atom_site_displace_crenel_ortho_id
_jana_atom_site_displace_crenel_ortho_param_order
_jana_atom_site_displace_crenel_ortho_param_coeff
 ? ? ? ? ?

loop_
_atom_site_displace_special_func_atom_site_label
_atom_site_displace_special_func_sawtooth_ax
_atom_site_displace_special_func_sawtooth_ay
_atom_site_displace_special_func_sawtooth_az
_atom_site_displace_special_func_sawtooth_c
_atom_site_displace_special_func_sawtooth_w
 ? ? ? ? ? ?

loop_
 _atom_site_U_Fourier_atom_site_label
 _atom_site_U_Fourier_tens_elem
 _atom_site_U_Fourier_wave_vector_seq_id
 _atom_site_U_Fourier_param_cos
 _atom_site_U_Fourier_param_sin
 Fe1  U11  1    -0.00149(6)     0.00278(6)
 Fe1  U22  1     0.00029(5)    -0.00009(5)
 Fe1  U33  1     0.00032(6)     0.00060(6)
 Fe1  U12  1    -0.00025(4)    -0.00010(4)
 Fe1  U13  1     0.00056(5)    -0.00182(5)
 Fe1  U23  1     0.00032(4)     0.00038(4)
 Fe1  U11  2    -0.00019(9)    -0.00108(9)
 Fe1  U22  2    -0.00013(10)   -0.00005(10)
 Fe1  U33  2     0.00025(12)    0.00011(11)
 Fe1  U12  2    -0.00007(7)    -0.00002(7)
 Fe1  U13  2    -0.00059(8)     0.00030(8)
 Fe1  U23  2     0.00002(8)     0.00004(8)

loop_
_jana_atom_site_U_Legendre_atom_site_label
_jana_atom_site_U_Legendre_tens_elem
_jana_atom_site_U_Legendre_param_order
_jana_atom_site_U_Legendre_param_coeff
 ? ? ? ?

loop_
 _jana_atom_site_U_XHarm_atom_site_label
 _jana_atom_site_U_XHarm_tens_elem
 _jana_atom_site_U_XHarm_param_order
 _jana_atom_site_U_XHarm_param_coeff
 P1   U11  1    -0.00070(14)
 P1   U22  1     0.00009(15)
 P1   U33  1    -0.00017(18)
 P1   U12  1     0.00062(11)
 P1   U13  1     0.00026(13)
 P1   U23  1    -0.00052(12)
 P1   U11  2    -0.00001(9)
 P1   U22  2    -0.00115(11)
 P1   U33  2    -0.00043(9)
 P1   U12  2     0.00034(7)
 P1   U13  2     0.00014(7)
 P1   U23  2    -0.00066(8)
 P1   U11  3    -0.00014(16)
 P1   U22  3     0.00026(19)
 P1   U33  3     0.0000(2)
 P1   U12  3     0.00009(13)
 P1   U13  3     0.00001(16)
 P1   U23  3    -0.00023(15)
 P1   U11  4    -0.00027(14)
 P1   U22  4     0.00158(17)
 P1   U33  4    -0.00020(18)
 P1   U12  4     0.00004(12)
 P1   U13  4     0.00008(13)
 P1   U23  4     0.00039(13)
 O1   U11  1     0.0005(5)
 O1   U22  1    -0.0001(5)
 O1   U33  1    -0.0001(6)
 O1   U12  1     0.0000(4)
 O1   U13  1     0.0003(4)
 O1   U23  1    -0.0003(4)
 O1   U11  2     0.0002(3)
 O1   U22  2    -0.0001(3)
 O1   U33  2    -0.0001(3)
 O1   U12  2     0.0000(2)
 O1   U13  2     0.0001(2)
 O1   U23  2    -0.0004(2)
 O1   U11  3    -0.0005(5)
 O1   U22  3     0.0003(6)
 O1   U33  3    -0.0001(7)
 O1   U12  3     0.0000(5)
 O1   U13  3    -0.0002(5)
 O1   U23  3    -0.0001(5)
 O1   U11  4     0.0004(4)
 O1   U22  4     0.0007(5)
 O1   U33  4     0.0000(5)
 O1   U12  4     0.0004(3)
 O1   U13  4     0.0002(4)
 O1   U23  4    -0.0003(4)
 O2   U11  1     0.0012(4)
 O2   U22  1     0.0007(5)
 O2   U33  1     0.0000(5)
 O2   U12  1     0.0008(3)
 O2   U13  1    -0.0007(4)
 O2   U23  1     0.0001(4)
 O2   U11  2     0.0004(3)
 O2   U22  2    -0.0001(3)
 O2   U33  2    -0.0002(3)
 O2   U12  2    -0.0002(2)
 O2   U13  2    -0.0005(3)
 O2   U23  2     0.0000(2)
 O2   U11  3     0.0000(5)
 O2   U22  3    -0.0004(6)
 O2   U33  3     0.0007(6)
 O2   U12  3     0.0002(4)
 O2   U13  3    -0.0004(5)
 O2   U23  3     0.0001(5)
 O2   U11  4    -0.0015(5)
 O2   U22  4    -0.0001(5)
 O2   U33  4    -0.0001(5)
 O2   U12  4    -0.0002(4)
 O2   U13  4     0.0004(4)
 O2   U23  4     0.0004(4)
 O3   U11  1    -0.0077(4)
 O3   U22  1    -0.0007(4)
 O3   U33  1    -0.0015(5)
 O3   U12  1     0.0014(3)
 O3   U13  1     0.0025(4)
 O3   U23  1    -0.0003(3)
 O3   U11  2    -0.0028(5)
 O3   U22  2    -0.0011(3)
 O3   U33  2    -0.0009(3)
 O3   U12  2     0.0010(3)
 O3   U13  2     0.0013(3)
 O3   U23  2    -0.0008(3)
 O3   U11  3    -0.0029(5)
 O3   U22  3     0.0000(5)
 O3   U33  3    -0.0002(5)
 O3   U12  3     0.0004(4)
 O3   U13  3     0.0002(4)
 O3   U23  3     0.0000(4)
 O3   U11  4    -0.0013(6)
 O3   U22  4     0.0001(5)
 O3   U33  4     0.0004(6)
 O3   U12  4    -0.0001(5)
 O3   U13  4    -0.0006(5)
 O3   U23  4     0.0007(4)
 O4   U11  1     0
 O4   U22  1     0
 O4   U33  1     0
 O4   U12  1     0
 O4   U13  1     0
 O4   U23  1     0
 O4   U11  2    -0.0001(5)
 O4   U22  2     0.0030(12)
 O4   U33  2    -0.0013(7)
 O4   U12  2    -0.0003(7)
 O4   U13  2     0.0005(5)
 O4   U23  2    -0.0034(8)
 O4   U11  3     0
 O4   U22  3     0
 O4   U33  3     0
 O4   U12  3     0
 O4   U13  3     0
 O4   U23  3     0
 O4   U11  4    -0.0007(7)
 O4   U22  4     0.0145(13)
 O4   U33  4     0.0035(10)
 O4   U12  4     0.0007(8)
 O4   U13  4     0.0013(7)
 O4   U23  4     0.0030(9)

loop_
_jana_atom_site_U_crenel_ortho_atom_site_label
_jana_atom_site_U_crenel_ortho_tens_elem
_jana_atom_site_U_crenel_ortho_id
_jana_atom_site_U_crenel_ortho_param_order
_jana_atom_site_U_crenel_ortho_param_coeff
 ? ? ? ? ?

loop_
_jana_atom_site_ADP_C_Fourier_atom_site_label
_jana_atom_site_ADP_C_Fourier_tens_elem
_jana_atom_site_ADP_C_Fourier_wave_vector_seq_id
_jana_atom_site_ADP_C_Fourier_param_cos
_jana_atom_site_ADP_C_Fourier_param_sin
 ? ? ? ? ?

loop_
_jana_atom_site_ADP_D_Fourier_atom_site_label
_jana_atom_site_ADP_D_Fourier_tens_elem
_jana_atom_site_ADP_D_Fourier_wave_vector_seq_id
_jana_atom_site_ADP_D_Fourier_param_cos
_jana_atom_site_ADP_D_Fourier_param_sin
 ? ? ? ? ?

loop_
_jana_atom_site_ADP_E_Fourier_atom_site_label
_jana_atom_site_ADP_E_Fourier_tens_elem
_jana_atom_site_ADP_E_Fourier_wave_vector_seq_id
_jana_atom_site_ADP_E_Fourier_param_cos
_jana_atom_site_ADP_E_Fourier_param_sin
 ? ? ? ? ?

loop_
_jana_atom_site_ADP_F_Fourier_atom_site_label
_jana_atom_site_ADP_F_Fourier_tens_elem
_jana_atom_site_ADP_F_Fourier_wave_vector_seq_id
_jana_atom_site_ADP_F_Fourier_param_cos
_jana_atom_site_ADP_F_Fourier_param_sin
 ? ? ? ? ?


#=======================================================================

# 10. MOLECULAR GEOMETRY


loop_
 _geom_bond_atom_site_label_1
 _geom_bond_atom_site_label_2
 _geom_bond_site_ssg_symmetry_1
 _geom_bond_site_ssg_symmetry_2
 _geom_bond_distance_av
 _geom_bond_distance_min
 _geom_bond_distance_max
 _geom_bond_publ_flag
  Fe1 O1 . . 2.0724(19) 2.039(2) 2.112(2) ?
  Fe1 O1 . 2_6565 2.151(2) 2.119(2) 2.174(2) ?
  Fe1 O2 . 1_5565 2.178(2) 2.130(3) 2.226(3) ?
  Fe1 O2 . 4_5555 2.134(2) 2.104(2) 2.168(2) ?
  Fe1 O3 . 3_5565 2.013(2) 1.930(2) 2.066(2) ?
  Fe1 O3 . 2_6555 2.550(3) 2.245(3) 2.962(3) ?
  P1 O1 . . 1.5201(19) 1.504(2) 1.526(2) ?
  P1 O2 . . 1.520(2) 1.481(2) 1.525(2) ?
  P1 O3 . . 1.512(2) 1.493(2) 1.529(2) ?
  P1 O4 . . 1.5760(19) 1.494(3) 1.592(3) ?

loop_
 _geom_angle_atom_site_label_1
 _geom_angle_atom_site_label_2
 _geom_angle_atom_site_label_3
 _geom_angle_site_ssg_symmetry_1
 _geom_angle_site_ssg_symmetry_2
 _geom_angle_site_ssg_symmetry_3
 _geom_angle_av
 _geom_angle_min
 _geom_angle_max
 _geom_angle_publ_flag
 ? ? ? ? ? ? ? ? ? ?

loop_
 _geom_torsion_atom_site_label_1
 _geom_torsion_atom_site_label_2
 _geom_torsion_atom_site_label_3
 _geom_torsion_atom_site_label_4
 _geom_torsion_site_ssg_symmetry_1
 _geom_torsion_site_ssg_symmetry_2
 _geom_torsion_site_ssg_symmetry_3
 _geom_torsion_site_ssg_symmetry_4
 _geom_torsion_av
 _geom_torsion_min
 _geom_torsion_max
 ? ? ? ? ? ? ? ? ? ? ?

loop_
 _geom_hbond_atom_site_label_D
 _geom_hbond_atom_site_label_H
 _geom_hbond_atom_site_label_A
 _geom_hbond_site_symmetry_D
 _geom_hbond_site_symmetry_H
 _geom_hbond_site_symmetry_A
 _geom_hbond_distance_DH
 _geom_hbond_distance_HA
 _geom_hbond_distance_DA
 _geom_hbond_angle_DHA
 _geom_hbond_publ_flag
 ? ? ? ? ? ? ? ? ? ? ?

#-------------------------------------------------------------------------------
# STOE DATA
#-------------------------------------------------------------------------------

_STOE_detector_size_x                        '8.0 cm'
_STOE_detector_size_y                        '7.7 cm'
_STOE_detector_pixelsize_x                   '0.075 mm'
_STOE_detector_pixelsize_y                   '0.075 mm'
_STOE_detector_distance                      '40.0 mm'

_STOE_measurement_tube_power                 '49.8 W'
_STOE_measurement_total_run_number           22
_STOE_measurement_total_frame_number         2098
_STOE_measurement_min_exposure_per_frame     '30.0 s'
_STOE_measurement_max_exposure_per_frame     '30.0 s'
_STOE_measurement_mean_exposure_per_frame    '30.0 s'
_STOE_measurement_total_exposure_time        '17.5 h'

_STOE_evaluation_integration_A               12.7
_STOE_evaluation_integration_B               -0.6
_STOE_evaluation_integration_EMS             0.020

_STOE_evaluation_LANA_point_group            '-1'
_STOE_evaluation_LANA_FS_max_order           3
_STOE_evaluation_LANA_DXS_max_order          -
_STOE_evaluation_LANA_DYS_max_order          -
_STOE_evaluation_LANA_BIS_l_even_max         4
_STOE_evaluation_LANA_BIS_l_odd_max          1
_STOE_evaluation_LANA_BOS_l_even_max         4
_STOE_evaluation_LANA_BOS_l_odd_max          1
_STOE_evaluation_LANA_OR_c1                  -
_STOE_evaluation_LANA_OR_c2                  -
_STOE_evaluation_LANA_OR_c3                  -
_STOE_evaluation_LANA_OR_c4                  -
_STOE_evaluation_LANA_max_2theta_available   85.6
_STOE_evaluation_LANA_max_2theta_desired     85.6
_STOE_evaluation_LANA_number_refls_total     4315
_STOE_evaluation_LANA_number_refls_outliers  0
_STOE_evaluation_LANA_number_refls_after_OR  4315
_STOE_evaluation_LANA_number_refls_unique    1167
_STOE_evaluation_LANA_number_refls_written   21589
_STOE_evaluation_LANA_completeness           64.9
_STOE_evaluation_LANA_mean_redundancy        3.7
_STOE_evaluation_LANA_table
;
---------------------------------------------------------------------
2Theta          11.5   20.3   29.1   37.9   46.7   55.5   64.3   73.1
---------------------------------------------------------------------
<Resolution>    3.36   2.01   1.40   1.08   0.89   0.76   0.67   0.62
N(total)         130    281    249    568    794    975    971    347
<Redundancy>     9.3    6.7    3.2    4.2    4.2    3.8    3.2    2.4
Complet. [%%]   100.0  100.0   98.8  100.0  100.0  100.0   99.7   39.2
<I/sigma>      441.3  260.3  246.0  117.3   67.8   51.8   30.9   23.8
R(int)         0.038  0.040  0.029  0.031  0.028  0.030  0.030  0.030
---------------------------------------------------------------------
;

#=======================================================================

# 11. STRUCTURE-FACTOR LIST

loop_
 _refln_index_h
 _refln_index_k
 _refln_index_l
 _refln_index_m_1
 _refln_F_squared_calc
 _refln_F_squared_meas
 _refln_F_squared_sigma
 _refln_observed_status
   2   0   0  -2     1.61     1.68     0.20 o
   2   0   0  -1    74.49    71.34     0.39 o
   2   0   0   0   152.65   127.03     0.59 o
   2   0   0   1    41.60    41.79     0.56 o
   2   0   0   2     8.21     9.06     0.84 o
   4   0   0  -2     5.55     5.57     0.42 o
   4   0   0  -1    28.44    27.94     0.64 o
   4   0   0   0  7171.68  7311.19     7.23 o
   4   0   0   1   348.96   358.98     2.14 o
   4   0   0   2     1.09     2.24     1.34 <
   6   0   0  -2     0.02     0.03     1.07 <
   6   0   0  -1    44.39    47.44     2.02 o
   6   0   0   0   991.09  1080.94     4.51 o
   6   0   0   1    51.37    54.30     1.70 o
   6   0   0   2     0.27     0.61     1.48 <
   8   0   0  -2     4.11     4.11     1.09 o
   8   0   0  -1     9.07    10.24     1.24 o
   8   0   0   0   536.55   575.92     3.26 o
   8   0   0   1   214.43   216.16     2.80 o
   8   0   0   2     0.96     1.17     3.10 <
  10   0   0  -2     2.59     4.29     2.92 <
  10   0   0  -1     0.08     1.42     3.08 <
  10   0   0   0   560.88   554.68    10.30 o
 -11   1   0   1    97.16    86.00     5.98 o
 -11   1   0   2     8.18     9.37     5.13 <
  -9   1   0  -2     1.43     1.43     5.82 <
  -9   1   0  -1     1.71     2.82     4.50 <
  -9   1   0   0   308.03   303.07     4.94 o
  -9   1   0   1    59.36    57.16     2.30 o
  -9   1   0   2    18.38    17.66     1.43 o
  -7   1   0  -2    17.54    17.74     1.88 o
  -7   1   0  -1    22.49    23.95     1.35 o
  -7   1   0   0   756.33   832.48     3.83 o
  -7   1   0   1   129.68   143.82     2.15 o
  -7   1   0   2    12.47    14.30     1.70 o
  -5   1   0  -2     0.90     1.35     1.26 <
  -5   1   0  -1    63.31    66.32     1.63 o
  -5   1   0   0  2309.44  2405.28     5.38 o
  -5   1   0   1   118.10   116.59     1.25 o
  -5   1   0   2     0.73     1.09     0.56 <
  -3   1   0  -2     2.11     1.26     0.51 <
  -3   1   0  -1    90.87    91.96     0.87 o
  -3   1   0   0   795.73   806.64     1.98 o
  -3   1   0   1     0.36     0.59     0.31 <
  -3   1   0   2     0.11     0.17     0.28 <
  -1   1   0  -2     0.01    -0.36     0.36 <
  -1   1   0  -1    25.80    24.80     0.40 o
  -1   1   0   0   202.12   193.79     0.47 o
  -1   1   0   1     3.16     2.74     0.17 o
  -1   1   0   2     2.18     1.26     0.25 o
   1   1   0  -2     0.18     0.75     0.09 o
   1   1   0  -1     2.55     2.12     0.23 o
   1   1   0   0   848.14   932.25     1.25 o
   1   1   0   1     3.22     4.12     0.40 o
   1   1   0   2     1.29     0.87     0.54 <
   3   1   0  -2     0.67     2.71     0.31 o
   3   1   0  -1    29.94    27.61     0.53 o
   3   1   0   0  2499.88  2576.01     3.92 o
   3   1   0   1    47.65    49.98     1.01 o
   3   1   0   2     2.16     2.88     0.98 <
   5   1   0  -2    16.35    16.63     1.18 o
   5   1   0  -1   298.72   309.79     2.50 o
   5   1   0   0   195.84   243.12     2.79 o
   5   1   0   1     3.75     5.38     1.45 o
   5   1   0   2     2.80     2.91     1.40 <
   7   1   0  -2    22.28    26.58     1.45 o
   7   1   0  -1   134.85   146.62     1.93 o
   7   1   0   0  2235.02  2335.67     7.24 o
   7   1   0   1    13.12    15.95     1.71 o
   7   1   0   2     5.18     6.69     2.10 o
   9   1   0  -2     2.04     4.09     1.38 <
   9   1   0  -1    84.28    87.69     2.13 o
   9   1   0   0     1.33     5.29     2.10 <
   9   1   0   1     1.62    -0.40     3.50 <
   9   1   0   2     2.99     6.19     3.86 <
  11   1   0  -2    20.95    22.70     3.70 o
  11   1   0  -1    81.89    82.94     6.44 o
 -10   2   0   0     2.32     0.33     3.27 <
 -10   2   0   1    33.45    32.72     4.59 o
 -10   2   0   2     7.24     9.57     2.32 o
  -8   2   0  -2     1.30     3.25     2.63 <
  -8   2   0  -1   116.97   128.91     4.78 o
  -8   2   0   0   448.21   463.19     4.07 o
  -8   2   0   1   257.86   271.33     2.60 o
  -8   2   0   2     7.36     8.40     1.45 o
  -6   2   0  -2     0.75     0.92     1.51 <
  -6   2   0  -1    19.96    20.37     1.45 o
  -6   2   0   0   803.23   856.69     3.38 o
  -6   2   0   1    85.71    85.14     1.49 o
  -6   2   0   2     8.57     8.59     1.29 o
  -4   2   0  -2    15.02    14.70     0.81 o
  -4   2   0  -1   216.23   219.34     1.57 o
  -4   2   0   0  1849.86  1866.15     3.68 o
  -4   2   0   1   590.48   585.86     2.08 o
  -4   2   0   2    15.94    14.02     0.45 o
  -2   2   0  -2     0.20     1.34     0.73 <
  -2   2   0  -1     0.07    -0.48     0.33 <
  -2   2   0   0  7155.63  6849.61     5.04 o
  -2   2   0   1   124.82   111.03     0.56 o
  -2   2   0   2     1.27     0.75     0.25 <
   0   2   0  -2     0.73     0.30     0.20 <
   0   2   0  -1    54.54    46.50     0.28 o
   0   2   0   0    37.01    39.33     0.45 o
   0   2   0   1    77.70    70.81     0.51 o
   0   2   0   2     0.00    -0.14     0.33 <
   2   2   0  -2     1.88     1.54     0.34 o
   2   2   0  -1     1.25     1.98     0.34 o
   2   2   0   0  3774.97  3902.66     4.42 o
   2   2   0   1    55.90    65.44     0.98 o
   2   2   0   2     1.16     1.14     0.79 <
   4   2   0  -2     5.88     5.29     0.61 o
   4   2   0  -1   138.05   148.32     1.37 o
   4   2   0   0   683.27   736.98     2.91 o
   4   2   0   1     0.28    -0.58     1.10 <
   4   2   0   2     0.61     0.12     1.43 <
   6   2   0  -2     1.24     1.07     1.20 <
   6   2   0  -1     4.04     4.90     1.79 <
   6   2   0   0   176.16   200.78     2.68 o
   6   2   0   1   152.40   156.89     2.63 o
   6   2   0   2     2.65     1.66     1.79 <
   8   2   0  -2    20.39    20.91     1.43 o
   8   2   0  -1   104.25   112.58     2.07 o
   8   2   0   0    39.60    48.74     2.04 o
   8   2   0   1     8.26     8.37     1.91 o
   8   2   0   2     1.13     0.96     2.10 <
  10   2   0  -2     3.67     3.22     1.87 <
  10   2   0  -1    28.31    28.19     2.46 o
  10   2   0   0    50.25    50.58     3.36 o
 -11   3   0   2     5.15     3.87     2.69 <
  -9   3   0  -2     9.33     6.85     3.53 <
  -9   3   0  -1    24.04    22.70     4.85 o
  -9   3   0   0   291.19   285.60     5.10 o
  -9   3   0   1    38.81    39.00     2.32 o
  -9   3   0   2     9.95     9.34     1.59 o
  -7   3   0  -2     1.70     1.42     2.50 <
  -7   3   0  -1   149.72   153.16     3.46 o
  -7   3   0   0     1.14     2.36     1.49 <
  -7   3   0   1     3.60     2.83     1.37 <
  -7   3   0   2     0.03    -0.20     1.31 <
  -5   3   0  -2     0.49    -0.14     0.84 <
  -5   3   0  -1   100.48   103.77     1.43 o
  -5   3   0   0  3068.29  3097.86     6.33 o
  -5   3   0   1     5.23     3.49     0.93 o
  -5   3   0   2     0.67     0.61     1.03 <
  -3   3   0  -2     3.26     2.30     0.47 o
  -3   3   0  -1    68.54    65.72     1.09 o
  -3   3   0   0  3472.77  3566.37     5.79 o
  -3   3   0   1     0.06     0.76     0.42 <
  -3   3   0   2     0.36     0.39     0.47 <
  -1   3   0  -2     1.62     1.77     0.40 o
  -1   3   0  -1    65.66    62.13     0.56 o
  -1   3   0   0  4360.15  4143.35     3.64 o
  -1   3   0   1    63.95    54.92     0.55 o
  -1   3   0   2     0.54     0.12     0.33 <
   1   3   0  -2     4.17     3.63     0.26 o
   1   3   0  -1    77.07    75.49     0.56 o
   1   3   0   0  4284.49  4275.48     4.63 o
   1   3   0   1    24.33    23.11     0.56 o
   1   3   0   2     2.11     1.07     0.65 <
   3   3   0  -2    17.09    16.14     0.56 o
   3   3   0  -1   138.37   161.67     1.29 o
   3   3   0   0  4945.24  5642.87     9.26 o
   3   3   0   1    50.36    55.91     1.56 o
   3   3   0   2     0.38     0.76     1.28 <
   5   3   0  -2    12.62    14.49     1.29 o
   5   3   0  -1   151.18   153.60     2.46 o
   5   3   0   0  4250.01  4409.80     8.58 o
   5   3   0   1   152.52   157.69     2.62 o
   5   3   0   2    10.64    10.67     1.73 o
   7   3   0  -2    10.31    10.91     1.60 o
   7   3   0  -1    50.69    52.93     2.02 o
   7   3   0   0   156.74   164.41     2.83 o
   7   3   0   1   108.68   103.02     2.66 o
   7   3   0   2     0.18     0.65     2.10 <
   9   3   0  -2     2.62     4.25     1.88 <
   9   3   0  -1    65.39    68.70     2.47 o
   9   3   0   0   603.73   616.95     4.90 o
   9   3   0   1   107.82   106.07     3.49 o
   9   3   0   2     0.00     0.12     6.18 <
  11   3   0  -2     2.01     1.73     2.74 <
  11   3   0  -1    20.93    20.41     5.96 o
 -10   4   0   0   247.94   250.05     4.36 o
 -10   4   0   1    26.23    24.94     2.75 o
 -10   4   0   2     5.53     6.72     2.33 <
  -8   4   0  -2     1.53     0.75     2.47 <
  -8   4   0  -1     0.12     0.12     2.02 <
  -8   4   0   0   104.26    95.38     3.18 o
  -8   4   0   1   226.02   222.62     2.63 o
  -8   4   0   2    28.59    30.44     1.59 o
  -6   4   0  -2     8.12     8.03     1.70 o
  -6   4   0  -1     0.01    -0.28     1.23 <
  -6   4   0   0   312.93   309.81     5.32 o
  -6   4   0   1    26.46    29.35     1.56 o
  -6   4   0   2     5.71     7.31     1.06 o
  -4   4   0  -2     0.50     0.98     1.20 <
  -4   4   0  -1    68.65    67.47     1.99 o
  -4   4   0   0   112.32   113.28     1.35 o
  -4   4   0   1   128.52   119.43     0.98 o
  -4   4   0   2    13.45    11.93     0.82 o
  -2   4   0  -2     0.00     0.34     0.78 <
  -2   4   0  -1    34.31    30.12     0.89 o
  -2   4   0   0   115.54   130.04     1.50 o
  -2   4   0   1    16.66    15.98     0.45 o
  -2   4   0   2     0.79     1.23     0.62 <
   0   4   0  -2     4.05     3.52     0.33 o
   0   4   0  -1    53.10    48.94     0.67 o
   0   4   0   0   958.58   930.20     3.05 o
   0   4   0   1    34.66    32.53     0.78 o
   0   4   0   2     0.03    -0.22     0.58 <
   2   4   0  -2     2.70     2.99     0.50 o
   2   4   0  -1     5.82     6.13     0.58 o
   2   4   0   0    71.14    66.75     1.04 o
   2   4   0   1    39.02    39.64     1.43 o
   2   4   0   2     0.46     0.28     1.17 <
   4   4   0  -2     0.66     1.12     0.92 <
   4   4   0  -1    52.96    59.91     1.46 o
   4   4   0   0   135.90   157.18     2.18 o
   4   4   0   1    41.57    44.60     1.29 o
   4   4   0   2     5.40     5.66     1.09 o
   6   4   0  -2     0.03     2.88     2.64 <
   6   4   0  -1     5.71     5.38     2.01 <
   6   4   0   0   109.73   111.88     2.46 o
   6   4   0   1    22.45    23.62     1.98 o
   6   4   0   2     3.36     2.07     2.10 <
   8   4   0  -2    11.07    13.13     1.62 o
   8   4   0  -1   261.48   264.35     3.07 o
   8   4   0   0    96.79    95.45     2.41 o
   8   4   0   1     1.28     2.83     2.49 <
   8   4   0   2     8.45     8.46     2.63 o
  10   4   0  -2     8.02    11.81     2.05 o
  10   4   0  -1    13.65    13.52     2.15 o
  10   4   0   0     5.97     5.90     2.52 <
  -9   5   0  -1   126.51   130.04     4.39 o
  -9   5   0   0    36.81    34.72     3.25 o
  -9   5   0   1    60.17    55.61     2.46 o
  -9   5   0   2     0.17    -1.56     1.93 <
  -7   5   0  -2     0.09     0.23     1.96 <
  -7   5   0  -1    70.90    72.09     2.32 o
  -7   5   0   0  1804.95  1673.87     7.43 o
  -7   5   0   1    21.26    20.99     1.73 o
  -7   5   0   2     1.07     1.51     1.51 <
  -5   5   0  -2     1.24     1.87     1.18 <
  -5   5   0  -1   273.01   263.17     2.32 o
  -5   5   0   0   170.72   192.07     2.23 o
  -5   5   0   1   458.68   462.90     3.06 o
  -5   5   0   2     5.18     3.44     0.84 o
  -3   5   0  -2     3.96     3.05     0.72 o
  -3   5   0  -1    35.39    30.52     1.09 o
  -3   5   0   0  2968.85  2653.02     3.79 o
  -3   5   0   1     5.33     6.15     0.92 o
  -3   5   0   2     0.53     0.22     0.50 <
  -1   5   0  -2     2.71     2.16     0.37 o
  -1   5   0  -1    58.09    51.36     0.83 o
  -1   5   0   0  3902.48  3824.55     6.68 o
  -1   5   0   2     0.01     0.30     0.51 <
   1   5   0  -2     2.61     3.33     0.47 o
   1   5   0  -1   131.56   136.07     1.34 o
   1   5   0   0  3997.68  4200.30     7.27 o
   1   5   0   1    12.36    13.23     0.78 o
   1   5   0   2     3.68     2.71     1.15 <
   3   5   0  -2     3.36     3.52     0.73 o
   3   5   0  -1    86.51    95.92     1.99 o
   3   5   0   0  3137.09  3455.53     8.52 o
   3   5   0   1    66.25    69.70     1.93 o
   3   5   0   2     6.54     7.05     1.37 o
   5   5   0  -2     0.10    -0.33     1.12 <
   5   5   0  -1    63.64    66.98     1.70 o
   5   5   0   0     7.21    10.80     1.14 o
   5   5   0   1     4.43     3.89     1.14 o
   5   5   0   2     0.96     1.01     1.45 <
   7   5   0  -2     0.36    -1.12     1.62 <
   7   5   0  -1     6.01     2.91     2.38 <
   7   5   0   0  1659.68  1679.58    13.89 o
   7   5   0   1    84.04    82.70     3.52 o
   7   5   0   2     1.41    -0.58     2.36 <
   9   5   0  -2     0.12     1.29     2.16 <
   9   5   0  -1    11.67    11.14     2.61 o
   9   5   0   0     8.80    10.39     2.72 o
   9   5   0   1    12.84    12.31     3.00 o
  11   5   0  -2     8.93     9.01     2.58 o
 -10   6   0   1   174.26   165.68     3.66 o
 -10   6   0   2    16.40    16.69     2.57 o
  -8   6   0  -2    10.55    12.26     2.60 o
  -8   6   0  -1    73.38    68.93     3.46 o
  -8   6   0   0    34.12    34.96     2.23 o
  -8   6   0   1     0.38    -0.45     1.90 <
  -8   6   0   2     0.95     0.93     1.88 <
  -6   6   0  -2     4.80     3.78     1.66 <
  -6   6   0  -1    32.52    33.14     2.44 o
  -6   6   0   0    12.30    14.11     1.73 o
  -6   6   0   1   182.10   173.88     3.32 o
  -6   6   0   2    11.22    10.32     1.37 o
  -4   6   0  -2     7.49     7.25     1.49 o
  -4   6   0  -1    52.58    53.01     2.09 o
  -4   6   0   0   814.66   798.50     4.38 o
  -4   6   0   1    47.12    45.97     0.84 o
  -4   6   0   2     0.17    -0.37     0.68 <
  -2   6   0  -2     0.01     0.28     0.67 <
  -2   6   0  -1   109.12   100.10     1.68 o
  -2   6   0   0   141.54   131.88     1.32 o
  -2   6   0   1    15.33    12.70     1.14 o
  -2   6   0   2     2.91     3.84     1.74 <
   0   6   0  -2     8.72     8.43     0.86 o
   0   6   0   0  8884.75  8145.27     9.68 o
   0   6   0   1   120.88   119.61     1.28 o
   0   6   0   2     0.49    -0.16     1.26 <
   2   6   0  -2     2.87     3.17     0.70 o
   2   6   0  -1     2.48     3.45     1.18 <
   2   6   0   0     4.73     5.59     1.01 o
   2   6   0   1    23.53    25.64     1.09 o
   2   6   0   2     1.14     0.02     1.00 <
   4   6   0  -2     3.43     3.87     1.31 <
   4   6   0  -1    45.11    49.82     1.49 o
   4   6   0   0  2279.65  2488.84     8.14 o
   4   6   0   1   155.11   163.35     2.23 o
   4   6   0   2     0.38    -0.56     1.31 <
   6   6   0  -2    23.78    23.99     1.45 o
   6   6   0  -1   288.93   294.98     2.34 o
   6   6   0   0   388.76   399.17     2.70 o
   6   6   0   1     0.59     0.20     1.70 <
   6   6   0   2     3.12     1.62     2.30 <
   8   6   0  -2     6.43     7.47     2.46 o
   8   6   0  -1     2.66     2.04     2.64 <
   8   6   0   0   341.09   328.75     5.39 o
   8   6   0   1    61.20    57.16     3.67 o
   8   6   0   2     0.42    -3.61     3.58 <
  10   6   0  -2     9.92    10.16     2.88 o
  10   6   0  -1   118.97   121.94     4.84 o
  -9   7   0   0   427.31   397.14     4.72 o
  -9   7   0   1    25.55    24.27     2.47 o
  -9   7   0   2    17.40    17.69     1.99 o
  -7   7   0  -2     5.85     4.85     2.26 <
  -7   7   0  -1    34.39    33.64     2.85 o
  -7   7   0   0    73.19    68.09     2.09 o
  -7   7   0   1   236.61   238.15     2.87 o
  -7   7   0   2    13.96    14.61     1.82 o
  -5   7   0  -2     0.09    -0.17     1.56 <
  -5   7   0  -1     6.62     8.00     1.63 o
  -5   7   0   0  2450.67  2426.94     8.38 o
  -5   7   0   1     9.21    10.70     1.49 o
  -5   7   0   2     5.30     5.17     1.42 o
  -3   7   0  -2     1.34     0.02     1.09 <
  -3   7   0  -1    22.35    21.07     1.68 o
  -3   7   0   0    86.68    85.11     1.71 o
  -3   7   0   1   275.35   257.34     2.21 o
  -3   7   0   2     9.29     8.71     1.17 o
  -1   7   0  -2     0.07    -0.25     0.78 <
  -1   7   0  -1     0.01    -0.09     0.65 <
  -1   7   0   0   880.64   892.07     4.25 o
  -1   7   0   1    25.91    25.36     1.49 o
  -1   7   0   2     0.46    -1.12     0.96 <
   1   7   0  -2    10.53    11.56     0.89 o
   1   7   0  -1    90.41    92.75     1.28 o
   1   7   0   0   442.63   450.79     3.97 o
   1   7   0   1     3.48     3.50     1.42 <
   1   7   0   2     0.12    -0.36     1.68 <
   3   7   0  -2     0.15    -0.14     0.86 <
   3   7   0  -1    78.93    86.33     1.40 o
   3   7   0   0    45.12    43.59     1.60 o
   3   7   0   1     9.97     9.57     1.32 o
   3   7   0   2     2.51     2.08     1.35 <
   5   7   0  -2     3.11     4.29     1.23 o
   5   7   0  -1     1.48     0.73     1.29 <
   5   7   0   0  1124.15  1196.68     4.43 o
   5   7   0   1    74.73    74.02     1.76 o
   5   7   0   2     0.59     0.82     1.65 <
   7   7   0  -2     3.48     3.00     1.42 <
   7   7   0  -1    94.93    92.04     2.15 o
   7   7   0   0   450.42   453.18     5.79 o
   7   7   0   1     0.19     1.70     3.00 <
   7   7   0   2     3.07     3.20     3.31 <
   9   7   0  -2     0.34     0.72     2.91 <
   9   7   0  -1    19.91    20.29     3.33 o
 -10   8   0   2     2.34     2.26     4.14 <
  -8   8   0  -1    88.72    85.05     3.02 o
  -8   8   0   0   200.00   192.82     3.05 o
  -8   8   0   1     0.64     2.07     2.24 <
  -8   8   0   2     3.57     4.39     2.08 <
  -6   8   0  -2     1.93     1.96     1.82 <
  -6   8   0  -1    40.77    40.60     2.16 o
  -6   8   0   0   384.96   387.10     4.01 o
  -6   8   0   1    16.26    15.57     1.90 o
  -6   8   0   2     0.03     0.12     1.65 <
  -4   8   0  -2     4.69     4.81     1.71 <
  -4   8   0  -1   284.53   271.49     3.88 o
  -4   8   0   0   545.50   522.88     3.90 o
  -4   8   0   1   122.26   115.95     1.90 o
  -4   8   0   2     0.03    -1.54     1.28 <
  -2   8   0  -2     2.28     2.41     1.00 <
  -2   8   0  -1     0.95     1.24     1.04 <
  -2   8   0   0  4120.48  4170.80     9.90 o
  -2   8   0   1     0.92     1.71     1.65 <
  -2   8   0   2     3.94     3.20     1.24 <
   0   8   0  -2     3.67     4.12     0.98 o
   0   8   0  -1   134.44   135.75     1.64 o
   0   8   0   0    81.77    91.30     2.23 o
   0   8   0   1   119.87   124.78     1.98 o
   0   8   0   2     0.98     0.34     1.17 <
   2   8   0  -2     1.72     1.99     0.90 <
   2   8   0  -1    52.50    54.02     1.85 o
   2   8   0   0  3868.64  4248.58     8.31 o
   2   8   0   1    74.69    77.89     1.56 o
   2   8   0   2     4.36     4.90     1.40 o
   4   8   0  -2     0.59     0.78     1.29 <
   4   8   0  -1     0.49     1.14     1.74 <
   4   8   0   0   815.46   950.91     4.86 o
   4   8   0   1    54.43    56.52     2.07 o
   4   8   0   2     5.25     4.89     1.68 <
   6   8   0  -2     4.57     4.15     1.51 <
   6   8   0  -1     4.54     5.40     1.63 o
   6   8   0   0   772.59   780.47     4.37 o
   6   8   0   1   180.60   169.64     2.96 o
   6   8   0   2     1.33     0.17     2.15 <
   8   8   0  -2     0.03    -3.36     4.14 <
   8   8   0  -1     8.81     7.73     4.12 <
   8   8   0   0   345.73   319.23     8.10 o
  -9   9   0   1   126.65   126.88     5.46 o
  -9   9   0   2    11.68    10.13     2.52 o
  -7   9   0  -2     1.63     2.74     2.47 <
  -7   9   0  -1    29.23    31.45     2.58 o
  -7   9   0   0   287.98   290.92     3.99 o
  -7   9   0   1    24.59    22.47     2.21 o
  -7   9   0   2     2.18     2.82     1.73 <
  -5   9   0  -2     6.84     6.10     1.63 o
  -5   9   0  -1     0.87     2.96     2.30 <
  -5   9   0   0   160.46   148.16     2.40 o
  -5   9   0   1   117.23   112.59     2.15 o
  -5   9   0   2     3.35     3.91     1.71 <
  -3   9   0  -2     4.72     4.34     1.20 o
  -3   9   0  -1    45.57    46.08     1.60 o
  -3   9   0   0    25.81    29.67     1.73 o
  -3   9   0   1     0.31     0.54     1.48 <
  -3   9   0   2     0.24     0.65     2.01 <
  -1   9   0  -2     0.56     0.36     1.29 <
  -1   9   0  -1    57.62    62.89     1.82 o
  -1   9   0   0    54.12    53.76     1.96 o
  -1   9   0   1    85.52    88.73     1.74 o
  -1   9   0   2     0.08     0.16     1.46 <
   1   9   0  -2     3.22     3.87     0.98 o
   1   9   0  -1    17.69    15.89     1.43 o
   1   9   0   0    60.71    62.21     1.67 o
   1   9   0   1     6.71     6.33     1.29 o
   1   9   0   2     0.01    -1.04     1.59 <
   3   9   0  -2     0.01     0.45     1.42 <
   3   9   0  -1     1.22     1.88     1.51 <
   3   9   0   0    97.70   106.82     1.99 o
   3   9   0   1     1.73     2.75     1.56 <
   3   9   0   2     0.93     1.54     1.65 <
   5   9   0  -2     5.85     6.58     2.05 o
   5   9   0  -1    60.74    59.86     2.18 o
   5   9   0   0   712.56   727.74     4.36 o
   5   9   0   1    10.32     9.20     1.88 o
   5   9   0   2     6.39     4.54     2.24 <
   7   9   0  -2     2.56     1.82     1.88 <
   7   9   0  -1     9.36     6.15     2.41 <
   7   9   0   0     9.08     6.67     3.07 <
   9   9   0  -2     8.43     7.50     4.57 <
  -8  10   0   1   104.72   101.12     3.74 o
  -8  10   0   2     3.98     3.10     2.05 <
  -6  10   0  -2     1.83     2.35     1.79 <
  -6  10   0  -1   110.62   107.85     2.32 o
  -6  10   0   0   423.32   417.77     3.46 o
  -6  10   0   1    24.64    25.10     1.76 o
  -6  10   0   2     4.14     4.75     1.82 <
  -4  10   0  -2     1.26     1.79     1.60 <
  -4  10   0  -1     0.39     0.34     1.54 <
  -4  10   0   0   317.64   308.38     3.12 o
  -4  10   0   1    59.13    67.29     2.27 o
  -4  10   0   2     2.74     5.82     2.27 <
  -2  10   0  -2     1.60     1.77     1.62 <
  -2  10   0  -1    49.18    55.42     2.05 o
  -2  10   0   0   444.14   440.09     3.77 o
  -2  10   0   1    87.57    90.86     2.32 o
  -2  10   0   2     2.35     3.28     1.48 <
   0  10   0  -2     1.66     1.17     1.70 <
   0  10   0  -1     5.00     4.33     1.71 <
   0  10   0   0  1189.09  1257.35     4.71 o
   0  10   0   1     0.04    -0.67     1.49 <
   0  10   0   2     0.00     1.09     1.90 <
   2  10   0  -2     1.88     0.68     1.56 <
   2  10   0  -1    19.02    22.28     1.37 o
   2  10   0   0   378.58   403.34     3.60 o
   2  10   0   1    14.71    18.06     2.30 o
   2  10   0   2     0.35     1.31     1.82 <
   4  10   0  -2     0.61     1.10     1.84 <
   4  10   0  -1     0.00     1.31     2.58 <
   4  10   0   0   209.41   224.56     3.71 o
   4  10   0   1    62.72    56.26     2.86 o
   4  10   0   2     0.08    -0.76     2.24 <
   6  10   0  -2     2.58     1.48     1.98 <
   6  10   0  -1     1.38     0.92     2.08 <
   6  10   0   0    97.64    96.74     3.27 o
   6  10   0   1     5.66     4.05     3.45 <
  -7  11   0   0   231.95   235.84     4.81 o
  -7  11   0   1    30.83    32.83     2.35 o
  -7  11   0   2     5.26     3.84     2.07 <
  -5  11   0  -2     1.37     0.16     1.62 <
  -5  11   0  -1   120.56   118.30     2.57 o
  -5  11   0   0    36.61    39.24     2.09 o
  -5  11   0   1    30.66    30.78     2.46 o
  -5  11   0   2     1.85     3.89     2.77 <
  -3  11   0  -2     0.01    -0.17     1.99 <
  -3  11   0  -1    21.33    19.92     2.08 o
  -3  11   0   0   319.58   322.73     4.75 o
  -3  11   0   1    45.23    53.87     3.00 o
  -3  11   0   2     0.13    -0.75     2.02 <
  -1  11   0  -2     1.46     2.43     1.90 <
  -1  11   0  -1     7.43     6.38     1.98 o
  -1  11   0   0   541.61   549.89     4.77 o
  -1  11   0   1    82.44    80.69     3.02 o
  -1  11   0   2     0.99     1.62     1.79 <
   1  11   0  -2     0.67     0.75     1.90 <
   1  11   0  -1    51.91    51.32     2.07 o
   1  11   0   0   879.43   917.90     5.35 o
   1  11   0   1     0.29     0.42     2.27 <
   1  11   0   2     0.85     0.31     2.36 <
   3  11   0  -2     6.45     9.55     2.29 o
   3  11   0  -1    46.12    50.39     3.13 o
   3  11   0   0   731.31   764.78     6.14 o
   3  11   0   1    17.57    18.86     2.61 o
   3  11   0   2     6.55     7.17     2.60 <
   5  11   0  -2     0.35    -0.42     1.99 <
   5  11   0  -1     2.02     2.82     2.19 <
   5  11   0   0   192.88   198.31     3.43 o
   5  11   0   1     0.75     0.84     2.83 <
   7  11   0  -2     2.64     2.41     2.27 <
   7  11   0  -1    71.37    64.85     5.35 o
  -6  12   0   0    91.59   100.69     3.39 o
  -6  12   0   1   164.29   164.27     4.52 o
  -6  12   0   2     4.65     3.75     3.14 <
  -4  12   0  -2     4.39     4.95     2.05 <
  -4  12   0  -1     2.03     1.74     2.07 <
  -4  12   0   0    34.82    40.08     3.30 o
  -4  12   0   1    46.06    43.28     3.36 o
  -4  12   0   2     2.26     1.46     2.83 <
  -2  12   0  -2     0.42     1.56     2.27 <
  -2  12   0  -1    26.36    26.30     2.47 o
  -2  12   0   0   339.08   357.66     4.39 o
  -2  12   0   1     0.40    -0.47     2.27 <
  -2  12   0   2     0.13    -0.30     2.35 <
   0  12   0  -2     0.77     1.10     1.66 <
   0  12   0  -1     6.33     6.57     1.88 o
   0  12   0   0   105.90   109.63     2.62 o
   0  12   0   1    61.85    64.54     2.47 o
   0  12   0   2     0.01    -0.73     3.25 <
   2  12   0  -2     0.06     1.24     1.98 <
   2  12   0  -1    22.96    25.13     2.66 o
   2  12   0   0   133.63   146.08     3.57 o
   2  12   0   1    41.18    46.99     2.99 o
   2  12   0   2     0.60     2.32     2.85 <
   4  12   0  -2     2.06     2.21     2.47 <
   4  12   0  -1     0.83     0.40     2.66 <
   4  12   0   0    45.52    49.56     3.14 o
   4  12   0   1    18.57    20.68     4.78 o
   6  12   0  -2     7.55     6.61     2.38 <
  -3  13   0  -2     0.01    -1.59     2.18 <
  -3  13   0  -1    72.67    79.02     3.21 o
  -3  13   0   0   215.91   231.20     4.10 o
  -3  13   0   1   187.47   200.22     3.99 o
  -3  13   0   2     0.01    -0.20     2.72 <
  -1  13   0  -2     0.15    -0.59     1.84 <
  -1  13   0  -1    26.28    27.56     2.13 o
  -1  13   0   0   537.79   565.78     4.79 o
  -1  13   0   1     8.26     8.46     2.36 o
  -1  13   0   2     0.19    -0.62     2.30 <
   1  13   0  -2     5.60     3.61     2.35 <
   1  13   0  -1    19.97    18.47     2.30 o
   1  13   0   0   469.86   495.60     5.52 o
   1  13   0   1    13.11    14.03     3.63 o
   3  13   0  -2     1.02     1.48     2.69 <
   3  13   0  -1    43.92    48.66     3.16 o
   3  13   0   0   173.35   175.96     6.99 o
   5  13   0  -2     8.13     8.35     2.83 <
  -2  14   0  -2     5.92     6.72     3.56 <
  -2  14   0  -1     0.21    -0.31     3.44 <
  -2  14   0   0   379.25   373.98     8.81 o
   0  14   0  -2     0.94     1.34     2.32 <
   0  14   0  -1    73.54    71.31     3.25 o
   0  14   0   0    18.60    22.73     4.65 o
   2  14   0  -2     0.84     0.34     2.89 <
  -2 -14   1   2     0.66     1.01     3.44 <
   0 -14   1   0   342.86   354.60     8.59 o
   0 -14   1   1     0.83     0.44     3.39 <
   0 -14   1   2     2.36     0.30     4.71 <
  -5 -13   1   2     0.26     1.06     3.47 <
  -3 -13   1   0   116.15   120.01     3.72 o
  -3 -13   1   1    20.53    22.37     2.51 o
  -3 -13   1   2     6.12     6.66     2.04 o
  -1 -13   1  -2     0.05     1.37     3.53 <
  -1 -13   1  -1    57.71    59.95     3.31 o
  -1 -13   1   0   911.64   955.18     7.22 o
  -1 -13   1   1     0.83    -0.68     2.61 <
  -1 -13   1   2     0.15    -1.57     2.16 <
   1 -13   1  -2     0.94    -0.96     2.33 <
   1 -13   1  -1   141.34   143.42     3.14 o
   1 -13   1   0   146.54   158.14     3.15 o
   1 -13   1   1    28.22    29.69     2.41 o
   1 -13   1   2     0.06     0.45     2.47 <
   3 -13   1  -2     0.23     0.48     2.12 <
   3 -13   1  -1     3.08     4.22     2.12 <
   3 -13   1   0   986.98  1008.72     6.15 o
   3 -13   1   1     0.39    -0.51     3.36 <
   3 -13   1   2     0.22    -1.14     4.79 <
  -6 -12   1   1    50.25    52.91     5.20 o
  -6 -12   1   2     0.32     0.00     1.94 <
  -4 -12   1  -1    59.05    52.07     3.11 o
  -4 -12   1   0     8.66    11.50     2.40 o
  -4 -12   1   1    13.86    14.80     2.60 o
  -4 -12   1   2     0.41     0.09     2.15 <
  -2 -12   1  -2     0.42     0.36     2.61 <
  -2 -12   1  -1    29.07    35.62     3.63 o
  -2 -12   1   0   225.79   242.38     4.13 o
  -2 -12   1   1    58.01    63.25     2.47 o
  -2 -12   1   2     1.14     1.63     1.71 <
   0 -12   1  -2     0.13     1.94     2.58 <
   0 -12   1  -1     8.49     6.49     2.07 o
   0 -12   1   0   134.68   143.90     2.83 o
   0 -12   1   1    33.65    31.73     2.18 o
   0 -12   1   2     3.29     4.09     1.94 <
   2 -12   1  -2     2.24     2.69     1.88 <
   2 -12   1  -1    11.38    11.34     1.87 o
   2 -12   1   0     5.90     6.60     1.82 o
   2 -12   1   1     5.79     6.33     2.02 o
   2 -12   1   2     1.81     3.66     2.01 <
   4 -12   1  -2     1.74     0.95     2.46 <
   4 -12   1  -1   111.74   121.17     3.35 o
   4 -12   1   0    25.73    26.06     2.68 o
   4 -12   1   1    20.50    18.47     2.23 o
   4 -12   1   2     0.02    -0.72     2.92 <
   6 -12   1  -2     6.49     6.07     2.83 <
   6 -12   1  -1     0.37     0.30     3.42 <
  -7 -11   1   1     8.14     8.70     4.51 <
  -7 -11   1   2     0.19     0.17     2.07 <
  -5 -11   1  -1    67.41    60.03     2.74 o
  -5 -11   1   0   717.85   701.13     5.28 o
  -5 -11   1   1    92.09    85.80     2.69 o
  -5 -11   1   2    15.72    14.63     2.40 o
  -3 -11   1  -2     0.09    -1.28     2.27 <
  -3 -11   1  -1     2.48     1.62     2.10 <
  -3 -11   1   0   559.64   592.66     5.51 o
  -3 -11   1   1    25.81    27.73     2.18 o
  -3 -11   1   2     0.23     0.22     1.82 <
  -1 -11   1  -2     1.60     2.15     2.40 <
  -1 -11   1  -1    38.03    42.57     3.08 o
  -1 -11   1   0   789.92   820.98     5.12 o
  -1 -11   1   1     8.92     7.25     1.76 o
  -1 -11   1   2     4.03     3.16     1.56 <
   1 -11   1  -2     0.46     0.25     1.84 <
   1 -11   1  -1    25.71    27.59     1.93 o
   1 -11   1   0   479.15   478.96     3.54 o
   1 -11   1   1     7.73     9.68     1.62 o
   1 -11   1   2     0.04     0.03     1.49 <
   3 -11   1  -2     0.15    -1.10     2.12 <
   3 -11   1  -1    35.70    36.33     2.40 o
   3 -11   1   0   106.90   114.15     2.49 o
   3 -11   1   1    98.37   103.29     2.15 o
   3 -11   1   2     0.01     0.81     1.82 <
   5 -11   1  -2     0.18    -0.45     2.13 <
   5 -11   1  -1     3.49     1.26     1.96 <
   5 -11   1   0   595.72   589.14     4.06 o
   5 -11   1   1    16.65    18.41     2.07 o
   5 -11   1   2     3.73     4.53     2.10 <
   7 -11   1  -2     0.14    -0.86     1.91 <
   7 -11   1  -1     0.38     3.73     4.99 <
  -8 -10   1   2     0.11    -0.45     2.50 <
  -6 -10   1  -1   103.25    96.42     3.39 o
  -6 -10   1   0    85.93    84.00     2.69 o
  -6 -10   1   1     6.55     6.75     2.43 <
  -6 -10   1   2     0.83     0.98     1.98 <
  -4 -10   1  -2     0.87     0.89     2.21 <
  -4 -10   1  -1     6.28     6.21     2.40 <
  -4 -10   1   0    88.37    99.82     2.63 o
  -4 -10   1   1    20.45    19.04     1.96 o
  -4 -10   1   2     0.71     0.56     1.74 <
  -2 -10   1  -2     1.40     0.93     2.19 <
  -2 -10   1  -1    47.17    48.37     3.03 o
  -2 -10   1   0  1318.59  1461.35     7.68 o
  -2 -10   1   1    20.58    23.50     2.23 o
  -2 -10   1   2     2.54     2.64     1.40 <
   0 -10   1  -2     0.01    -0.81     1.57 <
   0 -10   1  -1    53.61    53.75     1.98 o
   0 -10   1   0    71.30    74.74     2.05 o
   0 -10   1   1    26.38    25.71     1.48 o
   0 -10   1   2     1.86     2.02     1.29 <
   2 -10   1  -2     0.80     1.73     1.74 <
   2 -10   1  -1     7.13     7.02     1.91 o
   2 -10   1   0   988.29  1015.81     5.16 o
   2 -10   1   1    21.15    21.25     1.31 o
   2 -10   1   2     2.53     3.78     1.24 o
   4 -10   1  -2     0.44    -0.06     1.87 <
   4 -10   1  -1    31.82    29.69     2.68 o
   4 -10   1   0   355.38   362.94     3.06 o
   4 -10   1   1    54.53    49.74     1.65 o
   4 -10   1   2     5.22     5.66     1.45 o
   6 -10   1  -2     2.10     2.16     1.77 <
   6 -10   1  -1   151.37   151.74     2.24 o
   6 -10   1   0   426.79   438.22     4.58 o
   6 -10   1   1    24.46    22.58     2.15 o
   6 -10   1   2     0.06    -0.34     2.13 <
   8 -10   1  -2     0.39    -0.06     1.87 <
   8 -10   1  -1     8.72     9.57     4.45 <
  -9  -9   1   2     5.72     6.44     3.63 <
  -7  -9   1  -1    15.41    14.61     5.10 <
  -7  -9   1   0   897.06   877.68    11.85 o
  -7  -9   1   1    73.82    72.60     3.28 o
  -7  -9   1   2     2.47     3.31     1.96 <
  -5  -9   1  -2     2.85     1.45     1.98 <
  -5  -9   1  -1     0.20     0.56     1.94 <
  -5  -9   1   0    55.65    57.50     2.21 o
  -5  -9   1   1    14.85    15.76     1.94 o
  -5  -9   1   2     1.04     0.37     1.74 <
  -3  -9   1  -2     4.90     6.92     2.18 o
  -3  -9   1  -1     7.50     8.34     2.13 o
  -3  -9   1   0   468.45   536.22     4.79 o
  -3  -9   1   1    77.60    84.05     2.15 o
  -3  -9   1   2     0.60     0.39     1.52 <
  -1  -9   1  -2     2.70     2.61     1.80 <
  -1  -9   1  -1    28.79    30.73     1.73 o
  -1  -9   1   0   194.41   201.03     2.17 o
  -1  -9   1   1     8.77     9.46     1.45 o
  -1  -9   1   2     2.70     2.36     1.18 <
   1  -9   1  -2     2.72     3.66     1.42 <
   1  -9   1  -1    46.25    44.88     1.90 o
   1  -9   1   0   100.32   113.13     1.88 o
   1  -9   1   1    52.30    51.93     1.48 o
   1  -9   1   2     0.28    -0.53     1.04 <
   3  -9   1  -2     3.16     1.87     1.56 <
   3  -9   1  -1    79.46    82.07     2.13 o
   3  -9   1   0   340.74   337.84     2.71 o
   3  -9   1   1     3.22     4.20     1.20 o
   3  -9   1   2     1.31     0.86     1.09 <
   5  -9   1  -2     1.89     3.75     1.37 <
   5  -9   1  -1     6.65     5.96     1.38 o
   5  -9   1   0   160.40   157.69     2.23 o
   5  -9   1   1   116.48   118.56     1.96 o
   5  -9   1   2     0.39     0.40     1.57 <
   7  -9   1  -2    11.16    12.14     1.68 o
   7  -9   1  -1   143.72   146.24     2.44 o
   7  -9   1   0    12.38    12.31     1.82 o
   7  -9   1   1     1.15     0.34     2.07 <
   7  -9   1   2     6.33     5.93     4.31 <
   9  -9   1  -2    13.42    10.80     3.00 o
  -8  -8   1   0   374.60   346.57     5.99 o
  -8  -8   1   2     2.81     1.79     2.05 <
  -6  -8   1  -2     0.04     1.09     2.91 <
  -6  -8   1  -1     7.30     7.23     2.13 o
  -6  -8   1   0   239.50   233.83     3.49 o
  -6  -8   1   1    16.54    16.59     1.77 o
  -6  -8   1   2     5.24     5.68     1.71 o
  -4  -8   1  -2     0.24     0.72     1.76 <
  -4  -8   1  -1   109.07   112.94     2.41 o
  -4  -8   1   0  2217.14  2387.55     7.99 o
  -4  -8   1   1    40.07    40.68     1.77 o
  -4  -8   1   2     6.01     6.58     1.48 o
  -2  -8   1  -2     0.07    -1.04     1.51 <
  -2  -8   1  -1     2.13     1.54     1.31 <
  -2  -8   1   0   108.04   121.10     1.99 o
  -2  -8   1   1     6.43     8.57     1.09 o
  -2  -8   1   2     1.71     1.76     1.04 <
   0  -8   1  -2     1.27     0.17     1.42 <
   0  -8   1  -1    14.30    14.70     1.03 o
   0  -8   1   0  3568.81  3796.26     5.90 o
   0  -8   1   1    14.44    15.43     0.76 o
   0  -8   1   2     7.15     7.31     0.86 o
   2  -8   1  -2     1.15     0.73     1.62 <
   2  -8   1  -1    30.34    30.19     1.49 o
   2  -8   1   0  1461.37  1391.58     5.17 o
   2  -8   1   1    95.33    94.82     1.42 o
   2  -8   1   2     0.47     0.78     0.89 <
   4  -8   1  -2     3.78     3.30     1.09 o
   4  -8   1  -1    40.40    36.15     1.35 o
   4  -8   1   0   396.34   383.73     2.78 o
   4  -8   1   1    18.96    20.06     1.26 o
   4  -8   1   2     0.68     0.11     1.18 <
   6  -8   1  -2     0.01    -0.54     1.40 <
   6  -8   1  -1     6.80     6.04     1.87 o
   6  -8   1   0   650.35   667.41     5.00 o
   6  -8   1   1    55.36    53.64     1.91 o
   6  -8   1   2     1.01     0.54     1.70 <
   8  -8   1  -2     0.87    -0.64     2.04 <
   8  -8   1  -1    42.79    42.11     2.65 o
   8  -8   1   0    16.03    16.63     2.24 o
   8  -8   1   1    94.41    88.96     5.29 o
  -9  -7   1   0   183.62   177.18     4.16 o
  -9  -7   1   1   105.39   101.10     3.60 o
  -9  -7   1   2     8.89     7.48     2.71 <
  -7  -7   1  -2     0.43    -3.33     4.39 <
  -7  -7   1  -1     0.27    -1.99     4.20 <
  -7  -7   1   0   226.82   230.71     4.22 o
  -7  -7   1   1    26.28    24.15     4.08 o
  -7  -7   1   2     6.73     5.63     1.84 o
  -5  -7   1  -2     4.10     3.98     1.56 <
  -5  -7   1  -1    26.97    27.25     1.63 o
  -5  -7   1   0     0.34     0.86     1.38 <
  -5  -7   1   1   125.47   129.46     2.54 o
  -5  -7   1   2     1.85     0.95     1.23 <
  -3  -7   1  -2     0.87     0.53     1.68 <
  -3  -7   1  -1    15.13    18.62     1.57 o
  -3  -7   1   0    56.89    60.90     1.54 o
  -3  -7   1   1     0.33     0.25     1.07 <
  -3  -7   1   2     0.00     0.61     1.20 <
  -1  -7   1  -2     0.93    -0.14     1.40 <
  -1  -7   1  -1    92.75    96.99     1.35 o
  -1  -7   1   0  1441.18  1593.67     4.00 o
  -1  -7   1   1     2.53     3.35     0.68 o
  -1  -7   1   2     0.09    -0.90     0.96 <
   1  -7   1  -2     0.20    -0.25     0.95 <
   1  -7   1  -1   270.12   265.55     2.40 o
   1  -7   1   0    22.42    19.73     1.18 o
   1  -7   1   1    31.92    30.11     1.06 o
   1  -7   1   2     1.32     1.23     0.65 <
   3  -7   1  -2     0.29     0.93     1.00 <
   3  -7   1  -1     1.42     1.18     0.95 <
   3  -7   1   0  3051.19  2930.29     6.38 o
   3  -7   1   1    22.08    22.78     1.04 o
   3  -7   1   2     0.36    -0.30     0.90 <
   5  -7   1  -2     4.08     3.89     1.71 <
   5  -7   1  -1   320.70   326.42     3.41 o
   5  -7   1   0    63.75    61.20     1.82 o
   5  -7   1   1    20.25    20.29     1.45 o
   5  -7   1   2     6.65     5.45     1.43 o
   7  -7   1  -2     6.93     6.86     1.62 o
   7  -7   1  -1    59.80    58.67     2.01 o
   7  -7   1   0   601.87   597.54     4.40 o
   7  -7   1   1     4.63     4.42     1.93 <
   7  -7   1   2     1.49     2.22     1.77 <
   9  -7   1  -2     3.08     2.64     2.01 <
   9  -7   1  -1    85.15    80.86     2.68 o
 -10  -6   1   1     3.08     2.55     2.54 <
 -10  -6   1   2     3.12     4.14     2.40 <
  -8  -6   1  -2     9.98    10.36     3.50 <
  -8  -6   1  -1     1.07     2.16     3.19 <
  -8  -6   1   0   121.25   117.89     3.91 o
  -8  -6   1   1   104.34   107.28     3.08 o
  -8  -6   1   2     2.23     2.07     2.66 <
  -6  -6   1  -2     0.91     3.50     2.63 <
  -6  -6   1  -1   124.73   122.88     2.65 o
  -6  -6   1   0  1571.85  1593.77     6.70 o
  -6  -6   1   1   112.19   116.62     2.49 o
  -6  -6   1   2     4.86     6.10     1.28 o
  -4  -6   1  -2    17.17    17.71     1.28 o
  -4  -6   1  -1    19.42    21.85     1.35 o
  -4  -6   1   0   102.72   121.17     1.71 o
  -4  -6   1   1     4.57     4.76     1.06 o
  -4  -6   1   2     0.20    -0.76     0.81 <
  -2  -6   1  -2     9.50    11.48     1.26 o
  -2  -6   1  -1    18.25    20.52     1.14 o
  -2  -6   1   0  6470.94  6924.49     9.13 o
  -2  -6   1   1   144.13   157.82     1.81 o
  -2  -6   1   2     1.68     1.76     0.61 <
   0  -6   1  -2     0.91     0.70     0.93 <
   0  -6   1  -1    67.63    72.62     1.18 o
   0  -6   1   0   230.97   239.09     1.31 o
   0  -6   1   1    73.95    75.40     1.01 o
   0  -6   1   2     4.32     4.85     0.86 o
   2  -6   1  -2     1.13     1.04     0.98 <
   2  -6   1  -1    18.64    16.71     0.98 o
   2  -6   1   0   712.63   686.73     2.88 o
   2  -6   1   1    27.90    26.02     0.76 o
   2  -6   1   2     0.95     0.03     0.87 <
   4  -6   1  -2     6.18     5.43     0.84 o
   4  -6   1  -1    37.40    36.23     1.35 o
   4  -6   1   0   762.48   757.97     3.88 o
   4  -6   1   1   122.24   119.75     1.70 o
   4  -6   1   2     0.13    -1.01     1.54 <
   6  -6   1  -2     1.85     2.10     1.57 <
   6  -6   1  -1    29.22    29.46     1.87 o
   6  -6   1   0    11.52    12.37     1.73 o
   6  -6   1   1    84.77    77.98     2.90 o
   6  -6   1   2     1.16     0.59     1.99 <
   8  -6   1  -2     6.23     5.94     2.29 <
   8  -6   1  -1    54.19    48.49     2.51 o
   8  -6   1   0   282.24   260.39     3.82 o
   8  -6   1   1    33.28    35.70     2.75 o
   8  -6   1   2     2.15     3.83     2.78 <
  10  -6   1  -2    13.55    15.54     2.74 o
 -11  -5   1   2     5.70     6.52     2.41 <
  -9  -5   1  -1   151.14   143.66     3.91 o
  -9  -5   1   0   629.78   631.10     5.95 o
  -9  -5   1   1    26.12    23.26     2.32 o
  -9  -5   1   2     0.58     1.00     1.93 <
  -7  -5   1  -2     4.57     4.22     2.82 <
  -7  -5   1  -1    36.69    37.81     2.46 o
  -7  -5   1   0    14.98    13.26     2.10 o
  -7  -5   1   1    92.12    95.36     2.52 o
  -7  -5   1   2     1.96     2.80     1.84 <
  -5  -5   1  -2     1.13     0.64     1.18 <
  -5  -5   1  -1   278.38   279.46     2.42 o
  -5  -5   1   0  1312.86  1339.26     5.96 o
  -5  -5   1   1   130.88   132.06     1.73 o
  -5  -5   1   2    15.40    14.39     1.04 o
  -3  -5   1  -2     1.07     1.15     1.48 <
  -3  -5   1  -1   124.25   142.47     1.84 o
  -3  -5   1   0  2505.32  2793.75     7.22 o
  -3  -5   1   1    18.09    20.88     1.03 o
  -3  -5   1   2     3.96     3.75     0.59 o
  -1  -5   1  -2     0.49    -1.12     1.28 <
  -1  -5   1  -1     0.01     0.95     1.10 <
  -1  -5   1   0  2548.39  2892.43     5.55 o
  -1  -5   1   1    49.58    49.73     1.29 o
  -1  -5   1   2     7.66     7.34     0.39 o
   1  -5   1  -2     0.24    -0.17     1.17 <
   1  -5   1   0  4217.90  3971.01     9.46 o
   1  -5   1   1     3.22     2.57     0.39 o
   1  -5   1   2     0.86     1.54     0.76 <
   3  -5   1  -2     2.24     1.66     1.26 <
   3  -5   1  -1    56.87    53.02     0.78 o
   3  -5   1   0   421.04   467.30     2.28 o
   3  -5   1   1    27.86    27.56     0.96 o
   3  -5   1   2     0.03    -1.06     0.87 <
   5  -5   1  -2     7.54     8.00     1.10 o
   5  -5   1  -1    48.52    47.55     1.62 o
   5  -5   1   0  4143.10  3952.61    10.24 o
   5  -5   1   1    34.94    31.60     1.48 o
   5  -5   1   2     0.07    -0.22     1.40 <
   7  -5   1  -2     1.23     2.44     2.01 <
   7  -5   1  -1    13.53    13.97     1.82 o
   7  -5   1   0   125.38   126.17     4.53 o
   7  -5   1   1    51.79    50.73     2.44 o
   7  -5   1   2     1.09     0.84     1.93 <
   9  -5   1  -2     5.55     3.67     2.69 <
   9  -5   1  -1    56.08    53.63     2.75 o
   9  -5   1   0   304.22   291.15     4.36 o
 -10  -4   1   0    93.90    89.08     2.71 o
 -10  -4   1   1   194.43   183.64     3.38 o
 -10  -4   1   2    24.06    24.41     2.41 o
  -8  -4   1  -2     1.97     1.59     2.60 <
  -8  -4   1  -1    28.23    29.94     2.29 o
  -8  -4   1   0   173.48   177.59     3.01 o
  -8  -4   1   1   116.02   119.31     2.49 o
  -8  -4   1   2    10.86    11.36     1.56 o
  -6  -4   1  -2     9.46    10.13     2.47 o
  -6  -4   1  -1    14.03    15.08     2.29 o
  -6  -4   1   0   155.75   158.82     3.24 o
  -6  -4   1   1   135.49   128.69     2.88 o
  -6  -4   1   2    14.19    13.13     1.23 o
  -4  -4   1  -2     2.81     2.22     1.29 <
  -4  -4   1  -1    73.19    74.74     1.87 o
  -4  -4   1   0  1020.37  1126.98     4.96 o
  -4  -4   1   1   383.56   415.23     3.37 o
  -4  -4   1   2    13.13    12.34     1.06 o
  -2  -4   1  -2     0.02     0.40     1.76 <
  -2  -4   1  -1    43.40    47.55     1.34 o
  -2  -4   1   0   637.61   678.66     2.26 o
  -2  -4   1   1    10.75    10.64     0.67 o
  -2  -4   1   2     0.01     0.31     0.37 <
   0  -4   1  -2     0.96     0.73     0.53 <
   0  -4   1  -1   133.01   148.49     0.95 o
   0  -4   1   0  2117.47  2267.84     3.54 o
   0  -4   1   1    53.14    52.59     0.39 o
   0  -4   1   2     1.28     0.86     0.28 o
   2  -4   1  -2     0.03     0.44     0.50 <
   2  -4   1  -1    75.57    66.54     0.69 o
   2  -4   1   0   275.65   285.04     2.64 o
   2  -4   1   1    32.72    32.70     1.73 o
   2  -4   1   2     0.20     0.54     0.58 <
   4  -4   1  -2     1.00     0.67     0.84 <
   4  -4   1  -1    72.64    71.61     1.09 o
   4  -4   1   0     5.62     6.02     0.84 o
   4  -4   1   1     0.13     0.78     1.03 <
   4  -4   1   2     8.86     8.76     0.92 o
   6  -4   1  -2    12.09    12.60     1.29 o
   6  -4   1  -1   254.35   238.34     2.45 o
   6  -4   1   0   193.24   186.35     2.34 o
   6  -4   1   1     0.11     0.54     1.48 <
   6  -4   1   2     1.24     0.16     1.49 <
   8  -4   1  -2     5.11     6.11     2.24 <
   8  -4   1  -1    92.29    89.98     2.57 o
   8  -4   1   0   168.04   161.63     2.80 o
   8  -4   1   1     5.74     5.24     2.04 <
   8  -4   1   2     7.06     6.44     2.27 <
  10  -4   1  -2    18.73    22.14     3.11 o
  10  -4   1  -1   128.89   126.30     3.61 o
 -11  -3   1   1     6.29     5.07     3.10 <
 -11  -3   1   2     0.50     0.47     2.44 <
  -9  -3   1  -2     0.01    -0.05     2.41 <
  -9  -3   1  -1    31.21    30.98     2.26 o
  -9  -3   1   0    10.64    13.41     2.01 o
  -9  -3   1   1     6.52     4.85     1.77 <
  -9  -3   1   2     0.17     0.39     1.84 <
  -7  -3   1  -2     1.38     1.34     1.77 <
  -7  -3   1  -1   141.83   154.52     2.52 o
  -7  -3   1   0  2708.16  2804.48     8.52 o
  -7  -3   1   1    38.47    40.94     1.46 o
  -7  -3   1   2     1.40     2.71     1.06 <
  -5  -3   1  -2     1.44     2.35     2.05 <
  -5  -3   1  -1    21.73    26.28     2.13 o
  -5  -3   1   0   355.99   410.76     6.01 o
  -5  -3   1   1    53.05    56.36     1.88 o
  -5  -3   1   2     8.79    10.07     1.00 o
  -3  -3   1  -2     3.82     4.82     1.06 o
  -3  -3   1  -1    27.69    31.75     1.15 o
  -3  -3   1   0  5127.91  5266.25    10.34 o
  -3  -3   1   1    77.55    76.03     0.87 o
  -3  -3   1   2     0.33     0.47     0.48 <
  -1  -3   1  -2     7.98     8.74     0.58 o
  -1  -3   1  -1     4.19     4.20     0.48 o
  -1  -3   1   0   988.87   808.23     2.25 o
  -1  -3   1   1     4.59     5.74     0.25 o
  -1  -3   1   2     0.37     0.23     0.22 <
   1  -3   1  -2     0.80     0.51     0.39 <
   1  -3   1  -1    95.44    86.60     0.55 o
   1  -3   1   0  7395.11  7425.71     3.38 o
   1  -3   1   1    83.61    86.30     0.53 o
   1  -3   1   2     1.12     1.07     0.36 o
   3  -3   1  -2     0.00    -0.44     0.47 <
   3  -3   1  -1    24.40    21.31     0.95 o
   3  -3   1   0  4143.59  3702.51     7.26 o
   3  -3   1   1    20.55    18.08     1.14 o
   3  -3   1   2     0.10     1.14     0.68 <
   5  -3   1  -1    77.44    77.95     1.26 o
   5  -3   1   0     7.27     8.81     1.00 o
   5  -3   1   1   322.95   317.68     2.59 o
   5  -3   1   2     1.98     1.06     1.66 <
   7  -3   1  -2     0.80     0.93     1.12 <
   7  -3   1  -1     8.48     6.13     1.52 o
   7  -3   1   0   696.22   685.50     4.51 o
   7  -3   1   1    36.40    35.68     2.10 o
   7  -3   1   2     3.43     3.49     2.12 <
   9  -3   1  -2     3.78     4.26     2.40 <
   9  -3   1  -1     2.78     3.63     2.27 <
   9  -3   1   0    68.21    66.22     3.66 o
   9  -3   1   1   106.65   107.75     3.47 o
  11  -3   1  -2     0.65     0.33     4.89 <
 -10  -2   1  -1    21.35    20.57     3.84 o
 -10  -2   1   0    27.95    30.58     2.93 o
 -10  -2   1   1    39.73    42.48     2.52 o
 -10  -2   1   2    20.05    24.04     2.33 o
  -8  -2   1  -2     4.08     4.36     2.18 <
  -8  -2   1  -1    85.41    84.13     2.21 o
  -8  -2   1   0    99.74   108.31     2.12 o
  -8  -2   1   1    76.12    79.05     1.90 o
  -8  -2   1   2     2.28     3.14     1.38 <
  -6  -2   1  -2     8.09     8.31     1.54 o
  -6  -2   1  -1    86.11    87.44     2.29 o
  -6  -2   1   0   149.28   154.36     2.04 o
  -6  -2   1   1     3.98     5.66     1.07 o
  -6  -2   1   2     2.06     2.96     0.93 o
  -4  -2   1  -2     0.74     1.60     2.38 <
  -4  -2   1  -1   160.90   170.60     2.63 o
  -4  -2   1   0  2292.89  2503.21     7.39 o
  -4  -2   1   1    65.91    68.79     1.39 o
  -4  -2   1   2     0.12     0.06     0.42 <
  -2  -2   1  -2     0.03     0.19     0.53 <
  -2  -2   1  -1   291.73   326.36     1.20 o
  -2  -2   1   0    36.36    43.68     0.58 o
  -2  -2   1   1    47.71    53.19     0.51 o
  -2  -2   1   2     5.82     5.17     0.25 o
   0  -2   1  -2     0.90     0.72     0.33 <
   0  -2   1  -1    70.07    68.32     0.50 o
   0  -2   1   0 12368.30 11554.50     3.09 o
   0  -2   1   1    17.81    16.62     0.19 o
   0  -2   1   2     1.27     1.52     0.22 o
   2  -2   1  -2     0.82     0.78     0.31 <
   2  -2   1  -1    69.57    69.86     0.55 o
   2  -2   1   0  3495.10  3586.29     3.49 o
   2  -2   1   1     9.96     9.21     1.03 o
   2  -2   1   2     2.58     2.12     0.51 o
   4  -2   1  -2     6.57     7.03     0.51 o
   4  -2   1  -1    28.58    29.10     0.54 o
   4  -2   1   0  2113.46  2066.18     3.62 o
   4  -2   1   1     1.50     1.18     0.79 <
   4  -2   1   2     1.73     1.62     1.03 <
   6  -2   1  -2     2.01     1.91     0.72 <
   6  -2   1  -1   120.03   121.89     1.31 o
   6  -2   1   0  1285.67  1339.07     3.73 o
   6  -2   1   1    13.24    14.00     1.85 o
   6  -2   1   2     1.79     2.08     2.05 <
   8  -2   1  -2    25.61    29.89     1.99 o
   8  -2   1  -1   127.36   133.52     3.07 o
   8  -2   1   0   125.18   135.74     4.06 o
   8  -2   1   1    65.67    65.26     2.96 o
   8  -2   1   2     2.42     2.43     3.39 <
  10  -2   1  -2     0.51     1.14     2.35 <
  10  -2   1  -1    12.13    13.88     3.50 o
 -11  -1   1   1   132.05   135.46     4.84 o
 -11  -1   1   2     6.21     6.86     2.82 <
  -9  -1   1  -2     2.35     2.99     2.82 <
  -9  -1   1  -1    14.88    16.12     2.40 o
  -9  -1   1   0  1205.08  1225.89     6.14 o
  -9  -1   1   1    55.97    60.02     2.21 o
  -9  -1   1   2     5.72     7.48     1.76 o
  -7  -1   1  -2     4.52     5.85     1.54 o
  -7  -1   1  -1   141.42   148.78     2.15 o
  -7  -1   1   0     9.43    21.84     1.40 o
  -7  -1   1   1   420.86   442.88     2.37 o
  -7  -1   1   2    43.45    44.38     1.51 o
  -5  -1   1  -2     9.95     9.65     1.57 o
  -5  -1   1  -1     0.36     0.92     1.07 <
  -5  -1   1   0  1960.37  2077.06     6.16 o
  -5  -1   1   1   164.53   175.52     1.93 o
  -5  -1   1   2     0.05     0.75     1.06 <
  -3  -1   1  -2    11.44    11.17     1.01 o
  -3  -1   1  -1   126.27   134.68     1.32 o
  -3  -1   1   0  5890.72  5986.39     5.48 o
  -3  -1   1   1   280.97   270.27     1.48 o
  -3  -1   1   2     9.42     8.59     0.62 o
  -1  -1   1  -2     4.10     2.99     0.34 o
  -1  -1   1  -1     4.03     4.90     0.36 o
  -1  -1   1   0   878.89   836.18     1.24 o
  -1  -1   1   1    64.80    58.80     0.28 o
  -1  -1   1   2     0.09     0.33     0.20 <
   1  -1   1  -2     1.33     1.14     0.19 o
   1  -1   1  -1    33.90    31.96     0.19 o
   1  -1   1   0  7364.52  7531.71     3.79 o
   1  -1   1   1     0.46     0.28     0.42 <
   1  -1   1   2     1.18     1.29     0.78 <
   3  -1   1  -2     2.59     2.52     0.31 o
   3  -1   1  -1     0.25     1.07     0.61 <
   3  -1   1   0   839.87   945.59     2.25 o
   3  -1   1   1    84.17    85.73     1.90 o
   3  -1   1   2     0.59     0.70     1.21 <
   5  -1   1  -2     9.39     9.97     0.95 o
   5  -1   1  -1   239.52   233.91     1.47 o
   5  -1   1   0  2454.09  2542.95     5.57 o
   5  -1   1   1    25.01    25.19     1.74 o
   5  -1   1   2     1.59     2.08     1.63 <
   7  -1   1  -2     5.33     4.48     1.18 o
   7  -1   1  -1    10.54    10.36     1.26 o
   7  -1   1   0    69.80    75.16     2.07 o
   7  -1   1   1    30.05    29.88     2.30 o
   7  -1   1   2     2.13     2.38     2.44 <
   9  -1   1  -2     8.29    10.55     1.79 o
   9  -1   1  -1   137.01   133.89     3.33 o
   9  -1   1   0     2.95     7.02     2.69 <
   9  -1   1   1    12.60    14.39     2.94 o
  11  -1   1  -2    14.16    14.02     5.12 <
 -12   0   1   2    19.04    18.87     5.38 o
 -10   0   1  -1   115.35   112.02     6.72 o
 -10   0   1   0   128.14   131.01     4.47 o
 -10   0   1   1     0.60    -0.79     2.50 <
 -10   0   1   2     1.59     2.77     1.94 <
  -8   0   1  -2     0.25     0.78     2.01 <
  -8   0   1  -1    67.50    74.30     2.05 o
  -8   0   1   0    35.60    40.83     1.85 o
  -8   0   1   1     7.50     8.12     1.54 o
  -8   0   1   2     6.60     5.40     1.40 o
  -6   0   1  -2     4.71     4.87     1.31 o
  -6   0   1  -1   204.10   217.60     1.95 o
  -6   0   1   0  1884.74  2083.18     4.50 o
  -6   0   1   1     7.45     7.48     1.03 o
  -6   0   1   2     4.38     5.62     1.42 o
  -4   0   1  -2     6.63     5.63     1.12 o
  -4   0   1  -1   293.81   327.22     2.86 o
  -4   0   1   0    25.15    18.29     0.73 o
  -4   0   1   1    74.40    73.61     0.93 o
  -4   0   1   2     5.48     5.09     0.48 o
  -2   0   1  -2     0.01    -0.23     0.37 <
  -2   0   1  -1    49.93    45.10     0.47 o
  -2   0   1   0 20847.90 20476.90     9.66 o
  -2   0   1   1    80.74    75.18     0.55 o
  -2   0   1   2     2.30     1.84     0.26 o
   0   0   1  -2     0.48     0.53     0.19 <
   0   0   1  -1    20.96    19.41     0.20 o
   0   0   1   0  1462.85  1418.35     1.55 o
   0   0   1   1    21.99    19.92     0.40 o
   0   0   1   2     1.54     1.84     0.51 o
   2   0   1  -2     1.96     1.57     0.30 o
   2   0   1  -1     5.61     5.45     0.40 o
   2   0   1   0  1981.74  1901.20     3.20 o
   2   0   1   1    46.12    51.64     0.93 o
   2   0   1   2     3.10     3.33     0.68 o
   4   0   1  -2     1.18     1.37     0.51 <
   4   0   1  -1    56.04    55.78     0.73 o
   4   0   1   0  4497.67  4870.22    14.19 o
   4   0   1   1    23.73    24.77     1.26 o
   4   0   1   2     0.07     0.05     1.52 <
   6   0   1  -2     6.92     6.99     1.48 o
   6   0   1  -1    29.96    31.95     2.01 o
   6   0   1   0   308.88   329.61     2.71 o
   6   0   1   1    84.93    88.34     2.35 o
   6   0   1   2     0.38     1.38     1.79 <
   8   0   1  -2     0.77     1.10     1.14 <
   8   0   1  -1     8.32     8.32     1.45 o
   8   0   1   0  1298.41  1342.02     6.30 o
   8   0   1   1    99.12   100.04     3.27 o
   8   0   1   2     0.06    -2.07     2.71 <
  10   0   1  -2     0.95     0.28     2.52 <
  10   0   1  -1     2.13     3.33     5.43 <
  10   0   1   0    61.36    65.95     6.68 o
 -11   1   1   1   112.90   119.09     4.62 o
 -11   1   1   2    25.73    28.13     2.93 o
  -9   1   1  -2    13.48    11.62     4.57 <
  -9   1   1  -1     1.03     0.54     3.05 <
  -9   1   1   0   331.54   364.30     4.15 o
  -9   1   1   1    88.27    93.69     2.23 o
  -9   1   1   2    17.27    21.01     1.54 o
  -7   1   1  -2    11.00    12.07     1.34 o
  -7   1   1  -1    15.91    19.59     1.31 o
  -7   1   1   0   599.12   638.16     3.67 o
  -7   1   1   1   304.85   328.22     2.70 o
  -7   1   1   2    14.71    16.88     1.14 o
  -5   1   1  -2     2.87     4.61     1.20 o
  -5   1   1  -1    37.39    39.06     1.57 o
  -5   1   1   0    43.26    66.82     1.35 o
  -5   1   1   1    80.11    79.73     2.55 o
  -5   1   1   2    14.08    12.43     1.00 o
  -3   1   1  -2    19.47    17.44     0.64 o
  -3   1   1  -1    40.91    40.27     0.68 o
  -3   1   1   0  1942.00  2245.74     3.09 o
  -3   1   1   1   225.42   213.33     0.91 o
  -3   1   1   2     1.18     1.35     0.40 o
  -1   1   1  -2     1.01     1.04     0.30 o
  -1   1   1  -1    80.98    76.73     0.41 o
  -1   1   1   0    17.65    17.56     0.31 o
  -1   1   1   1    43.32    37.12     0.39 o
  -1   1   1   2     1.32     0.39     0.42 <
   1   1   1  -1    18.48    17.03     0.34 o
   1   1   1   0  5787.10  5921.44     4.84 o
   1   1   1   1    39.56    40.49     0.95 o
   1   1   1   2     0.41     0.14     1.04 <
   3   1   1  -2     0.90     0.28     0.34 <
   3   1   1  -1    41.44    45.10     0.95 o
   3   1   1   0   222.12   253.08     1.98 o
   3   1   1   1    29.20    33.79     1.15 o
   3   1   1   2     0.31    -0.47     1.03 <
   5   1   1  -2    25.63    23.65     0.81 o
   5   1   1  -1   291.71   301.93     3.77 o
   5   1   1   0  4362.84  4407.56    10.92 o
   5   1   1   1    57.31    56.75     1.71 o
   5   1   1   2     5.23     4.11     1.59 <
   7   1   1  -2     3.04     3.49     1.28 <
   7   1   1  -1    51.15    52.00     1.70 o
   7   1   1   0    59.98    63.23     1.90 o
   7   1   1   1     5.78     5.07     1.68 o
   7   1   1   2     6.58     5.37     2.30 <
   9   1   1  -2    22.23    23.14     1.71 o
   9   1   1  -1   179.41   177.34     2.59 o
   9   1   1   0   284.66   276.52     4.28 o
   9   1   1   1    67.04    63.22     3.38 o
  11   1   1  -2     6.73     7.59     3.95 <
 -10   2   1  -1    55.54    59.40     5.98 o
 -10   2   1   0   231.74   233.57     4.94 o
 -10   2   1   1    41.33    42.14     2.41 o
 -10   2   1   2     0.58     2.36     1.94 <
  -8   2   1  -2     1.27     0.89     4.12 <
  -8   2   1  -1    93.01    96.48     3.18 o
  -8   2   1   0   741.62   762.71     4.14 o
  -8   2   1   1   107.25   114.90     2.02 o
  -8   2   1   2     7.29     9.43     1.35 o
  -6   2   1  -2     9.53    10.60     1.28 o
  -6   2   1  -1    75.39    78.45     1.85 o
  -6   2   1   0   870.18   861.65     5.56 o
  -6   2   1   1    78.78    85.79     1.74 o
  -6   2   1   2     4.38     4.82     1.01 o
  -4   2   1  -2     0.76     0.79     0.79 <
  -4   2   1  -1   124.62   127.67     1.26 o
  -4   2   1   0  7044.24  7138.85     7.20 o
  -4   2   1   1   326.76   313.80     1.47 o
  -4   2   1   2    11.13    10.44     0.70 o
  -2   2   1  -2     0.65     0.37     0.36 <
  -2   2   1  -1     3.04     3.87     0.30 o
  -2   2   1   0   176.34   166.05     0.69 o
  -2   2   1   1    18.09    13.94     0.31 o
  -2   2   1   2     0.05     0.09     0.45 <
   0   2   1  -2     0.52     0.79     0.22 o
   0   2   1  -1     1.01     0.87     0.19 o
   0   2   1   0 14479.90 15219.50     8.27 o
   0   2   1   1     3.51     2.16     0.39 o
   0   2   1   2     3.41     2.16     0.62 o
   2   2   1  -2     1.60     0.93     0.40 <
   2   2   1  -1     4.39     5.35     0.47 o
   2   2   1   0  2629.82  2880.89     3.94 o
   2   2   1   1     0.58    -0.08     0.72 <
   2   2   1   2     1.46     1.43     1.03 <
   4   2   1  -2     4.20     3.69     0.64 o
   4   2   1  -1     9.98    10.46     0.82 o
   4   2   1   0  1738.85  1894.49     5.31 o
   4   2   1   1   200.29   211.26     2.23 o
   4   2   1   2     0.03     0.33     1.32 <
   6   2   1  -2     0.24     0.58     1.40 <
   6   2   1  -1     0.03     0.16     1.24 <
   6   2   1   0   317.64   332.81     3.02 o
   6   2   1   1    71.56    69.28     2.01 o
   6   2   1   2     0.81     1.71     1.79 <
   8   2   1  -2     1.99     1.77     1.49 <
   8   2   1  -1    39.35    40.16     2.32 o
   8   2   1   0     1.49     3.05     1.91 <
   8   2   1   1    56.50    52.15     2.33 o
   8   2   1   2     6.15     5.23     3.47 <
  10   2   1  -2     1.70     2.12     1.88 <
  10   2   1  -1     3.61     6.72     3.50 <
  10   2   1   0   414.52   423.76     9.87 o
 -11   3   1   1     8.86    10.78     2.86 o
 -11   3   1   2     9.99    10.88     2.71 o
  -9   3   1  -2     3.11     4.59     3.38 <
  -9   3   1  -1    51.05    47.85     3.38 o
  -9   3   1   0   195.95   208.80     3.57 o
  -9   3   1   1    10.27    12.03     1.73 o
  -9   3   1   2     8.92     8.48     1.65 o
  -7   3   1  -2     4.44     4.25     1.71 <
  -7   3   1  -1   198.72   199.71     2.59 o
  -7   3   1   0  1620.61  1590.21     4.85 o
  -7   3   1   1     2.95     2.96     1.04 <
  -7   3   1   2     4.16     2.77     1.07 <
  -5   3   1  -2     4.19     4.01     0.92 o
  -5   3   1  -1   157.79   157.11     2.38 o
  -5   3   1   0    12.48    16.21     1.21 o
  -5   3   1   1    23.77    24.37     1.26 o
  -5   3   1   2     0.05     0.26     1.70 <
  -3   3   1  -2     0.78     0.22     0.75 <
  -3   3   1  -1   455.36   446.60     1.83 o
  -3   3   1   0  3053.49  2959.13     4.10 o
  -3   3   1   1     0.08     1.03     0.72 <
  -3   3   1   2     1.15     1.46     0.47 o
  -1   3   1  -2     1.70     1.43     0.31 o
  -1   3   1  -1   121.68   110.63     0.62 o
  -1   3   1   0   321.76   205.98     0.77 o
  -1   3   1   1   182.73   169.78     0.75 o
  -1   3   1   2     3.10     2.74     0.51 o
   1   3   1  -2     2.05     1.43     0.34 o
   1   3   1  -1    84.60    79.07     0.65 o
   1   3   1   0  6920.39  7435.49     6.75 o
   1   3   1   1    30.89    34.21     1.59 o
   3   3   1  -2     3.07     3.80     0.58 o
   3   3   1  -1    42.11    44.60     0.82 o
   3   3   1   0  5127.63  5510.91     7.81 o
   3   3   1   1     0.10    -0.08     0.84 <
   3   3   1   2     5.42     4.50     1.31 o
   5   3   1  -2     1.08     1.32     1.00 <
   5   3   1  -1     1.94     3.30     1.10 <
   5   3   1   0   155.99   178.85     2.27 o
   5   3   1   1    13.23    13.69     1.56 o
   5   3   1   2     3.49     2.89     1.88 <
   7   3   1  -2     6.46     7.33     1.60 o
   7   3   1  -1    84.33    82.50     2.05 o
   7   3   1   0  1367.79  1365.91     6.14 o
   7   3   1   1    40.94    40.66     2.82 o
   7   3   1   2     0.25    -0.11     2.35 <
   9   3   1  -2     1.51     2.54     1.77 <
   9   3   1  -1    26.42    27.21     2.16 o
   9   3   1   0   214.37   212.69     3.32 o
   9   3   1   1    17.17    17.12     5.66 o
  11   3   1  -2     2.33     2.52     3.70 <
 -10   4   1  -1    11.30    13.93     4.45 o
 -10   4   1   0    15.84    14.89     2.79 o
 -10   4   1   1   196.07   202.16     3.85 o
 -10   4   1   2    15.87    20.24     2.49 o
  -8   4   1  -2     6.87     5.88     2.80 <
  -8   4   1  -1    30.65    30.33     2.24 o
  -8   4   1   0   115.69   107.77     1.95 o
  -8   4   1   1   166.13   163.32     2.40 o
  -8   4   1   2    12.12    13.41     1.51 o
  -6   4   1  -2    10.79     9.74     1.54 o
  -6   4   1  -1     0.41     0.61     1.15 <
  -6   4   1   0   151.89   159.43     1.74 o
  -6   4   1   1   242.77   240.45     2.71 o
  -6   4   1   2    17.98    18.08     1.21 o
  -4   4   1  -2    13.16    13.93     1.00 o
  -4   4   1  -1    10.48     8.84     0.93 o
  -4   4   1   0    12.60    11.17     0.81 o
  -4   4   1   1   631.36   609.60     3.93 o
  -4   4   1   2     7.17     6.41     0.76 o
  -2   4   1  -2     7.78     6.89     0.45 o
  -2   4   1  -1    14.61    13.38     0.54 o
  -2   4   1   0  3255.15  3163.16     3.80 o
  -2   4   1   1    51.23    50.76     0.68 o
  -2   4   1   2     0.37     0.08     0.81 <
   0   4   1  -2     7.23     6.22     0.62 o
   0   4   1  -1    43.50    40.60     0.50 o
   0   4   1   0   734.78   766.83     1.68 o
   0   4   1   1   179.68   175.56     1.26 o
   0   4   1   2     0.03    -0.30     1.01 <
   2   4   1  -2     2.76     2.58     0.42 o
   2   4   1  -1     5.17     4.00     0.64 o
   2   4   1   0   206.18   219.24     2.00 o
   2   4   1   1     7.65     8.09     1.68 o
   2   4   1   2     0.10    -0.14     1.17 <
   4   4   1  -2     1.27     0.36     1.23 <
   4   4   1  -1     7.81     8.68     1.59 o
   4   4   1   0   262.13   279.40     2.23 o
   4   4   1   1     9.98     9.74     1.06 o
   4   4   1   2     0.05     1.18     1.48 <
   6   4   1  -2     4.78     5.18     1.00 o
   6   4   1  -1   229.66   234.21     2.24 o
   6   4   1   0    18.41    15.59     1.99 o
   6   4   1   1     5.19     4.54     2.10 <
   6   4   1   2     2.55     1.79     1.90 <
   8   4   1  -2    21.16    19.73     2.02 o
   8   4   1  -1    50.04    46.55     2.35 o
   8   4   1   0     0.37    -0.31     2.32 <
   8   4   1   1     1.75     0.17     2.49 <
   8   4   1   2     1.39    -0.31     3.58 <
  10   4   1  -2     4.10     3.66     2.68 <
  10   4   1  -1    83.49    81.26     3.44 o
 -11   5   1   2     0.41     0.48     2.78 <
  -9   5   1  -2     4.28     4.42     2.75 <
  -9   5   1  -1    24.82    25.22     2.61 o
  -9   5   1   0   833.09   773.90     5.97 o
  -9   5   1   1    27.31    25.04     2.41 o
  -9   5   1   2     0.60    -0.37     2.07 <
  -7   5   1  -2     0.69    -0.61     1.91 <
  -7   5   1  -1   240.60   236.61     2.68 o
  -7   5   1   0    15.48    17.64     1.49 o
  -7   5   1   1   216.49   220.52     2.51 o
  -7   5   1   2     8.94    10.81     1.37 o
  -5   5   1  -2     0.64     0.68     1.43 <
  -5   5   1  -1    34.63    36.74     1.65 o
  -5   5   1   0  1938.45  1916.64     6.83 o
  -5   5   1   1    15.10    12.67     1.35 o
  -5   5   1   2     0.01    -0.78     1.43 <
  -3   5   1  -2     0.01     0.00     0.81 <
  -3   5   1  -1   131.93   127.09     1.34 o
  -3   5   1   0  2658.07  2552.16     7.09 o
  -3   5   1   1   257.62   247.65     1.61 o
  -3   5   1   2     9.71     9.40     0.78 o
  -1   5   1  -2     0.02     0.00     0.48 <
  -1   5   1  -1    91.24    84.23     1.26 o
  -1   5   1   0  4177.86  4792.09     9.16 o
  -1   5   1   1     3.46     3.03     0.56 o
  -1   5   1   2     0.24     1.26     0.72 <
   1   5   1  -2     9.96     8.48     0.84 o
   1   5   1  -1    38.80    39.99     1.00 o
   1   5   1   0  4639.31  4569.23     7.64 o
   1   5   1   1    16.67    15.58     0.90 o
   1   5   1   2     1.54     0.44     1.56 <
   3   5   1  -2    10.81     8.87     0.78 o
   3   5   1  -1     2.68     1.56     1.24 <
   3   5   1   0   186.87   231.32     2.06 o
   3   5   1   1    18.66    16.57     1.37 o
   3   5   1   2     0.12    -0.11     1.38 <
   5   5   1  -2     1.69     2.54     1.37 <
   5   5   1  -1     3.13     2.55     1.31 <
   5   5   1   0  3493.19  3641.08     8.95 o
   5   5   1   1    70.64    71.63     1.82 o
   5   5   1   2     0.23     1.04     1.51 <
   7   5   1  -2     9.15     7.67     1.79 o
   7   5   1  -1    18.09    19.46     2.12 o
   7   5   1   0    94.82    93.81     2.83 o
   7   5   1   1    53.65    51.11     2.38 o
   7   5   1   2     0.01     0.51     2.22 <
   9   5   1  -2     0.21    -0.64     2.16 <
   9   5   1  -1    25.88    24.37     2.72 o
   9   5   1   0   206.06   180.55     3.85 o
 -10   6   1   0    12.74    10.07     4.00 <
 -10   6   1   1     5.72     6.72     2.60 <
 -10   6   1   2     4.23     4.05     2.46 <
  -8   6   1  -2     3.63     3.94     2.30 <
  -8   6   1  -1    51.13    47.39     2.57 o
  -8   6   1   0     7.27     7.62     2.12 o
  -8   6   1   1    53.41    53.35     2.29 o
  -8   6   1   2    34.11    36.21     2.19 o
  -6   6   1  -2    12.42    12.15     2.24 o
  -6   6   1  -1    17.09    15.98     1.84 o
  -6   6   1   0   171.61   170.49     2.77 o
  -6   6   1   1   102.01   104.40     1.95 o
  -6   6   1   2     6.89     6.07     1.38 o
  -4   6   1  -2     0.50    -0.79     1.09 <
  -4   6   1  -1   336.33   329.64     3.10 o
  -4   6   1   0   122.79   117.75     1.56 o
  -4   6   1   1    58.62    55.38     1.15 o
  -4   6   1   2     1.24     0.87     0.84 <
  -2   6   1  -2     4.47     3.98     1.09 o
  -2   6   1  -1    14.59    13.94     0.64 o
  -2   6   1   0  3536.86  3244.49    13.20 o
  -2   6   1   1    74.54    70.41     1.57 o
  -2   6   1   2     6.67     6.35     1.29 o
   0   6   1  -2     2.15     1.63     0.34 o
   0   6   1  -1   177.05   148.11     1.48 o
   0   6   1   0   101.00    97.96     1.29 o
   0   6   1   1    97.34   100.44     1.79 o
   0   6   1   2     0.58     0.19     1.03 <
   2   6   1  -2     2.62     3.30     1.10 <
   2   6   1  -1    12.34    11.31     0.87 o
   2   6   1   0   820.59   854.91     3.96 o
   2   6   1   1    18.30    18.64     1.57 o
   2   6   1   2     2.51     2.07     1.43 <
   4   6   1  -2     4.36     5.66     1.38 o
   4   6   1  -1   141.04   150.58     1.82 o
   4   6   1   0  1480.41  1632.56     5.21 o
   4   6   1   1    24.62    27.43     1.51 o
   4   6   1   2     2.37     2.13     1.60 <
   6   6   1  -2     2.02     1.54     1.14 <
   6   6   1  -1     0.41    -1.15     1.20 <
   6   6   1   0   250.06   261.23     2.73 o
   6   6   1   1     1.77     2.66     1.65 <
   6   6   1   2     4.94     4.68     2.57 <
   8   6   1  -2     5.06     7.03     2.64 <
   8   6   1  -1    93.35    90.17     3.67 o
   8   6   1   0  1015.42   950.96     6.63 o
   8   6   1   1    30.28    28.54     2.94 o
  10   6   1  -2     3.07     2.35     2.72 <
  -9   7   1  -1    88.61    83.72     3.18 o
  -9   7   1   0     3.55     0.86     2.40 <
  -9   7   1   1   206.06   204.97     3.18 o
  -9   7   1   2     7.14     8.25     2.18 o
  -7   7   1  -2     1.96     3.59     2.61 <
  -7   7   1  -1     3.77     2.54     1.96 <
  -7   7   1   0   906.91   879.11     4.96 o
  -7   7   1   1    71.79    72.98     2.99 o
  -7   7   1   2     1.05     2.43     1.73 <
  -5   7   1  -2     3.49     2.60     1.73 <
  -5   7   1  -1    86.30    82.73     1.87 o
  -5   7   1   0   545.92   570.30     3.26 o
  -5   7   1   1   362.14   350.62     2.57 o
  -5   7   1   2     8.75     8.92     1.12 o
  -3   7   1  -2    16.07    14.55     1.37 o
  -3   7   1  -1    35.24    33.77     0.90 o
  -3   7   1   0   196.36   201.01     2.23 o
  -3   7   1   1    92.70    85.98     1.71 o
  -3   7   1   2     0.10    -0.06     1.38 <
  -1   7   1  -2     0.68     0.73     0.70 <
  -1   7   1  -1    60.37    59.63     1.25 o
  -1   7   1   0  2320.18  2311.65     8.38 o
  -1   7   1   1    73.38    78.31     1.70 o
  -1   7   1   2     0.65     0.12     1.12 <
   1   7   1  -2     6.80     6.30     0.67 o
   1   7   1  -1    97.17    89.16     1.32 o
   1   7   1   0     2.21     2.61     1.29 <
[truncated: 461,633 more chars]
